# Supplementary material for: 3640 Unique EST Clusters from the Medaka Testis and Their Potential Use for Identifying Conserved Testicular Gene Expression in Fish and Mammals
Source: PLoS One. 2008 Dec 23;3(12):e3915. doi: 10.1371/journal.pone.0003915 (PMC2603314; doi:10.1371/journal.pone.0003915)
Supplement: Table S1 — 3641 unique medaka testis EST clusters. (0.65 MB XLS) [file pone.0003915.s001.xls]

## Sheet: Lo et al Table S1
Table S1. 3641 unique medaka testis EST clusters.
EST cluster ID	EST clone ID	EMBL accession number
1	J-.58_064	FM170766
1	J-.62_074	FM170174
2	M082--C8_060	FM166178
3	M022--B2_014	FM170490
3	M081--G1_003	FM166244
4	M027--E8_056	FM169410
5	M028--H12_082	FM170768
5	M032--A2_016	FM169858
6	M029--E9_071	FM166690
6	M042--A12_096	FM170852
7	m008--D4_026	FM170736
7	M089--G4_020	FM170680
8	M040--A6_048	FM167100
9	M036--E12_088	FM166992
9	M074--F5_037	FM165792
10	M051--B10_078	FM170506
10	M087--H10_066	FM170504
10	M038--E6_040	FM166764
10	M074--A3_031	FM165724
11	M031--B12_094	FM170831
11	M039--H3_017	FM170156
12	M048--D7_057	FM169774
12	M056--G7_051	FM167360
13	m009--G9_067	FM167219
13	M048--F11_085	FM166926
14	M047--H8_050	FM167293
14	M089--A3_031	FM170161
15	M019--F2_006	FM170475
15	M087--A3_031	FM170384
16	M023--B10_078	FM167129
17	M028--D6_042	FM169033
17	M048--A4_032	FM171702
18	M004--E5_036	FM170526
18	m007--A3_031	FM170524
19	M088--D8_058	FM166157
20	M058--G12_084	FM166001
21	m007--A4_032	FM172735
21	m013--E7_055	FM169141
21	M072--H7_049	FM166191
21	M074--G4_020	FM166683
22	M036--H7_049	FM166286
22	M051--A6_048	FM166616
23	M041--C11_091	FM169825
24	M044--C11_091	FM171176
24	M085--A11_095	FM169572
25	M061--H7_049	FM169852
25	M087--D4_026	FM167441
26	M063--G6_036	FM168030
27	M021--F8_054	FM167130
28	M061--D1_009	FM166356
28	M082--C1_011	FM172183
29	M022--B4_030	FM168768
29	M036--G2_004	FM168607
30	M054--H1_001	FM168371
30	M073--C1_011	FM170586
31	M005--D11_089	FM171612
31	M031--D8_058	FM170476
32	M067--B6_046	FM171120
32	M077--D4_026	FM167426
33	m007--H8_050	FM169892
33	M020--H2_002	FM172586
33	M025--G4_020	FM167061
34	M034--E2_008	FM169252
34	M036--G11_083	FM169225
35	M041--F11_085	FM172348
35	M068--C1_011	FM169165
36	M059--G12_084	FM170482
36	M090--G2_004	FM168499
37	M039--A4_032	FM171348
37	M055--B12_094	FM166300
38	M078--D2_010	FM165856
38	M091--E9_071	FM171171
39	M071--G11_083	FM169240
39	M087--A4_032	FM170390
40	M021--C5_043	FM171993
40	M027--A2_016	FM169283
41	M090--E4_024	FM168529
42	M042--G4_020	FM171938
42	M086--A2_016	FM170333
43	M034--G5_035	FM166540
43	M061--A12_096	FM171736
44	M056--F4_022	FM170627
44	M063--E7_055	FM172316
45	M075--B12_094	FM168277
46	M076--E9_071	FM166688
46	M084--B3_029	FM166694
47	J-.49_052	FM169949
47	M021--G2_004	FM170581
48	M049--H9_065	FM170144
48	M086--H5_033	FM167106
49	m008--F4_022	FM167705
49	M072--A9_079	FM171728
50	M042--B6_046	FM170059
50	M082--E5_039	FM171097
51	M025--B9_077	FM168983
52	M057--D7_057	FM169943
52	M066--G12_084	FM170623
53	M032--H2_002	FM169246
53	M088--A12_096	FM167962
54	m015--E3_023	FM171835
55	M018--H3_017	FM168591
55	M026--B2_014	FM168601
56	M035--B9_077	FM171075
56	M045--H7_049	FM167254
57	M024--F3_021	FM167280
57	M054--G6_036	FM169844
58	m015--A10_080	FM171747
58	M039--C1_011	FM166812
59	M063--H6_034	FM167978
59	M079--H7_049	FM170775
60	m008--F9_069	FM169377
60	M025--G5_035	FM166780
60	M076--F11_085	FM167437
61	m012--F4_022	FM165853
62	M039--G12_084	FM172558
62	M048--A12_096	FM166316
63	M018--A11_095	FM170904
64	M074--G3_019	FM172243
64	M085--E1_007	FM166554
65	M011--F11_085	FM167553
66	M057--B4_030	FM168962
66	M089--G6_036	FM171272
67	M046--C1_011	FM165756
67	M084--H12_082	FM172429
68	M073--B8_062	FM167225
69	m007--F2_006	FM169036
69	M047--H2_002	FM168167
70	M042--E10_072	FM171464
70	M076--G3_019	FM167385
71	m014--D1_009	FM169613
71	M080--A6_048	FM167276
72	M017--B1_013	FM166312
72	M045--B12_094	FM166310
73	M062--F8_054	FM167146
73	M090--H5_033	FM171614
74	m013--H10_066	FM171187
74	M044--C9_075	FM166519
75	M016--B9_077	FM168714
75	M071--G9_067	FM169022
76	M042--G8_052	FM166207
77	M059--E5_039	FM168405
78	M075--H3_017	FM167896
78	M078--F10_070	FM167864
79	M052--G2_004	FM170677
79	M073--H10_066	FM166265
80	M011--B7_061	FM170318
81	M082--F7_053	FM168216
81	M084--G7_051	FM168209
82	M048--H7_049	FM170809
82	M050--F12_086	FM170813
83	M078--G8_052	FM167035
84	M017--D11_089	FM168568
84	M017--G7_051	FM168581
85	M031--A3_031	FM168517
86	M021--D12_090	FM170653
86	M049--G2_004	FM167381
87	M046--C11_091	FM170338
87	M060--F7_053	FM169005
88	m014--G3_019	FM167518
88	M017--A11_095	FM167307
89	M017--C5_043	FM167692
90	M072--A5_047	FM168470
90	M090--B2_014	FM172408
91	m015--G1_003	FM166299
91	M057--F11_085	FM169589
92	M025--E3_023	FM165912
92	M045--B10_078	FM169057
93	M085--E11_087	FM172630
93	M087--E10_072	FM167811
94	M025--C4_028	FM170239
94	M074--G10_068	FM166371
94	M091--A12_096	FM166805
95	M034--F8_054	FM168732
96	M054--G3_019	FM172418
96	M079--G12_084	FM168662
97	M039--F4_022	FM167538
97	M081--H10_066	FM168739
98	M062--E3_023	FM171444
98	M089--D6_042	FM169451
99	J-.13_018	FM171279
99	M035--B10_078	FM172448
100	M051--D5_041	FM167461
100	M051--F12_086	FM167466
101	M003--G3_021	FM172221
101	M003--H5_045	FM172228
101	M004--H8_073	FM172230
101	M005--C9_075	FM172224
102	m006--A2_005	FM167231
103	M016--C11_091	FM165842
103	M073--C12_092	FM169093
104	M003--E12_088	FM166045
104	M064--G3_019	FM168321
105	m008--C4_028	FM166749
105	M025--F1_005	FM167416
106	M016--B11_093	FM171961
106	M031--G9_067	FM170355
107	M021--H2_002	FM165785
107	M039--F11_085	FM169950
107	M025--D3_025	FM169793
108	m010--A6_048	FM171973
109	M045--H11_081	FM168494
109	M062--H9_065	FM166306
110	m012--C1_011	FM166303
111	M027--C2_012	FM168811
111	M060--A5_047	FM168474
112	M088--F1_005	FM169361
112	M089--B3_029	FM169741
113	M003--B4_030	FM167835
113	M061--G4_020	FM167251
113	M041--G2_004	FM170839
114	m010--F2_006	FM171768
114	M035--A6_048	FM166610
114	M074--C8_060	FM168081
115	M056--G5_035	FM169289
115	M072--C9_075	FM168891
116	M062--F3_021	FM169443
116	M067--F2_006	FM167313
117	M078--D11_089	FM167211
118	M005--F2_006	FM171358
118	M058--H5_033	FM169878
118	M056--H5_033	FM166660
119	m014--F7_053	FM171855
119	M038--C9_075	FM169861
120	M048--A11_095	FM166595
120	M053--G9_067	FM167655
121	M058--E9_071	FM172660
122	m007--G11_083	FM170091
122	M050--B9_077	FM171036
122	M090--B6_046	FM166624
123	M023--C7_059	FM166460
123	M060--D6_042	FM167826
124	M041--B12_094	FM168791
124	M057--A11_095	FM170847
125	M035--F6_038	FM167957
125	M056--A10_080	FM170465
126	M057--H2_002	FM170342
126	M089--E5_039	FM169526
127	M023--D2_010	FM170655
128	M041--F2_006	FM170436
128	M086--C9_075	FM170690
129	M059--B1_013	FM170597
129	M070--A10_080	FM165900
130	J-.36_045	FM168384
130	M057--F7_053	FM170956
131	M023--G3_019	FM167545
132	M075--C7_059	FM171440
132	M081--B1_013	FM166770
133	M031--G10_068	FM167720
133	M048--F1_005	FM166567
134	M043--F2_006	FM168178
134	M059--E6_040	FM170133
135	M024--E8_056	FM171799
135	M035--D1_009	FM168816
136	M069--G3_019	FM169194
136	M089--B10_078	FM171033
137	m007--H9_065	FM168404
137	m009--C2_012	FM168438
138	M067--C3_027	FM167070
139	m010--H12_082	FM167115
139	M069--H7_049	FM172194
139	M071--B8_062	FM168658
140	M030--D3_025	FM171647
140	M082--G11_083	FM170770
141	M004--B1_009	FM171365
141	M033--F9_069	FM166642
142	M022--H6_034	FM169651
142	M040--B6_046	FM167928
143	m014--G4_020	FM169158
143	M062--A4_032	FM172054
144	M073--F7_053	FM167136
144	M087--B12_094	FM167994
145	M022--E9_071	FM169356
145	M052--G1_003	FM169381
146	M054--D6_042	FM171812
146	M063--D3_025	FM166099
147	M048--A8_064	FM169276
147	M048--E11_087	FM169329
148	M079--B7_061	FM166451
149	m009--F11_085	FM169837
149	M046--A5_047	FM172594
149	m012--E3_023	FM167801
150	M017--E11_087	FM170767
150	M026--D7_057	FM165717
151	M023--A2_016	FM171560
151	M055--A7_063	FM168504
152	M025--E5_039	FM167359
153	M064--D2_010	FM171789
153	M068--B4_030	FM171790
154	M080--H12_082	FM170197
154	M086--B8_062	FM170323
155	M033--A8_064	FM168786
155	M035--H5_033	FM171146
156	M066--H9_065	FM167077
156	M069--H1_001	FM170679
157	M030--A6_048	FM170974
157	M052--D11_089	FM168759
158	M051--H5_033	FM170053
158	M052--E9_071	FM168468
159	M020--G7_051	FM169049
159	M059--B10_078	FM169203
160	M039--G11_083	FM172140
160	M039--B1_013	FM168746
160	M064--H10_066	FM168416
161	M022--B7_061	FM165968
161	M078--D7_057	FM167635
161	M082--F3_021	FM169873
162	M040--D6_042	FM166680
163	M082--B2_014	FM170898
163	M087--B11_093	FM167621
164	M026--C4_028	FM171211
164	M042--B2_014	FM167833
165	M039--F10_070	FM170388
165	M036--B10_078	FM167658
166	M032--C3_027	FM172123
166	M070--C4_028	FM170172
166	M074--E10_072	FM166953
167	M062--B9_077	FM168317
167	M082--A7_063	FM167945
168	M028--F1_005	FM166754
169	M033--E10_072	FM172333
169	M064--G8_052	FM167148
170	M066--A4_032	FM169556
170	M073--E7_055	FM172184
171	M043--F12_086	FM167157
171	M088--H11_081	FM170721
172	M051--D6_042	FM165852
172	M067--E4_024	FM169795
173	J-.27_033	FM170422
173	m014--B4_030	FM171631
173	M034--D3_025	FM168904
174	m008--H7_049	FM170853
175	M021--F3_021	FM170725
175	M062--G11_083	FM166885
175	M057--E11_087	FM171720
176	M019--B2_014	FM166825
176	M063--F3_021	FM169426
177	M019--G5_035	FM171329
177	M028--B11_093	FM169761
177	M058--H4_018	FM167517
178	M020--H11_081	FM171030
179	M026--C7_059	FM168810
179	M067--B10_078	FM170162
179	M026--G6_036	FM166531
180	M003--F12_096	FM167218
180	M044--H7_049	FM172603
181	M077--C4_028	FM166389
182	M063--G2_004	FM171311
183	M078--D1_009	FM166831
183	M085--B2_014	FM166843
184	M085--A1_015	FM170385
184	M091--B9_077	FM167593
185	m009--G2_004	FM172606
185	M067--D1_009	FM171455
185	M080--A3_031	FM169221
186	M016--G6_036	FM169537
186	M091--D2_010	FM167958
187	M005--B10_078	FM170463
187	M060--E7_055	FM172223
188	M029--A7_063	FM170233
188	M039--B11_093	FM169326
189	M021--E3_023	FM170205
189	M022--F5_037	FM166822
189	M089--F1_005	FM167033
190	M037--A12_096	FM169181
190	M061--D2_010	FM170762
191	M011--D9_073	FM172481
191	M027--E4_024	FM166705
192	m013--F2_006	FM169508
192	M076--C8_060	FM171711
193	M020--H1_001	FM168158
193	M068--E7_055	FM171344
194	M057--C9_075	FM171291
194	M067--C4_028	FM171786
194	M084--F3_021	FM170278
194	M092--C10_076	FM167405
195	m008--E10_072	FM170468
195	m009--D4_026	FM170473
196	m014--B9_077	FM172506
196	M073--D12_090	FM171409
197	M070--F7_053	FM168861
197	M072--G9_067	FM167101
198	m008--E9_071	FM165834
198	M036--E11_087	FM170759
199	M071--G7_051	FM167147
199	M076--C1_011	FM165836
200	M016--F11_085	FM171819
200	M069--F11_085	FM170552
200	M069--E11_087	FM167917
201	M004--A12_086	FM169307
202	M064--E4_024	FM165735
202	M077--B6_046	FM172053
203	m013--C7_059	FM170267
203	M046--A6_048	FM171102
204	M018--E4_024	FM172098
204	M082--C12_092	FM168770
205	M017--G11_083	FM169031
205	M031--E3_023	FM168887
206	M023--D6_042	FM166731
206	M026--E11_087	FM166743
207	M074--B8_062	FM172720
207	M077--A8_064	FM168837
207	M080--E1_007	FM169108
208	M077--F1_005	FM166865
209	M087--C12_092	FM166903
209	M091--G2_004	FM171616
210	M005--D3_025	FM169945
210	M068--G7_051	FM166384
211	M042--G3_019	FM172160
211	M082--G6_036	FM170704
211	M045--H12_082	FM170299
212	M005--G3_019	FM166533
212	M083--D4_026	FM170754
213	M076--A3_031	FM172037
213	M083--D6_042	FM167687
214	m012--B11_093	FM171551
214	M029--H11_081	FM166249
215	M019--G2_004	FM166618
215	M087--E1_007	FM172714
215	M086--F2_006	FM167706
216	M055--C11_091	FM171763
216	M082--D4_026	FM171242
217	M037--B12_094	FM172345
217	M059--H11_081	FM167153
217	M059--D3_025	FM168383
218	M040--D7_057	FM171263
219	M083--D10_074	FM168914
219	M088--F8_054	FM168917
220	M084--B10_078	FM165750
221	m013--D7_057	FM172441
221	M043--A8_064	FM169438
221	M020--D7_057	FM167708
222	M026--C5_043	FM168105
222	M079--G7_051	FM168103
223	M019--C1_011	FM166372
223	M026--G3_019	FM168344
224	m015--B3_029	FM169035
224	M073--G9_067	FM168482
225	M023--D8_058	FM171591
225	M068--D4_026	FM166752
226	m007--C12_092	FM172712
226	M073--C3_027	FM167047
227	M025--H10_066	FM166653
228	M026--D6_042	FM167105
228	M090--E6_040	FM172290
229	M068--H7_049	FM167800
230	M058--C8_060	FM167184
231	M081--G6_036	FM170558
231	M090--H11_081	FM169794
232	m008--B8_062	FM172052
232	M025--E9_071	FM169013
233	M030--C2_012	FM168864
233	M089--D8_058	FM172049
234	M050--B2_014	FM166398
234	M086--C2_012	FM171508
235	M052--G11_083	FM172297
235	M091--A4_032	FM169866
236	m010--C10_076	FM169001
237	M066--G4_020	FM166418
237	M070--F6_038	FM166415
238	M057--F12_086	FM169868
238	M059--A7_063	FM170944
239	M003--G1_004	FM167736
240	M048--A5_047	FM166938
240	M048--D1_009	FM166936
241	M017--D3_025	FM167401
241	M084--H9_065	FM169420
242	M042--F11_085	FM170492
242	M044--A3_031	FM170455
243	m009--D5_041	FM171013
243	M086--H7_049	FM167963
244	M021--G9_067	FM172652
244	M023--D12_090	FM166560
245	M029--E7_055	FM170696
246	M074--C9_075	FM172680
246	M080--G11_083	FM166713
247	M042--D2_010	FM167583
247	M051--C2_012	FM171194
248	M062--A11_095	FM170071
248	M090--H10_066	FM172277
249	M026--A4_032	FM169427
249	M089--D4_026	FM171536
249	M082--G10_068	FM167386
250	m010--F6_038	FM172013
250	M080--B1_013	FM170258
251	M055--H1_001	FM166359
251	M076--G9_067	FM171692
251	M072--H8_050	FM168088
252	M016--H5_033	FM166771
252	M078--G5_035	FM167778
253	M043--A10_080	FM172406
253	M087--D2_010	FM169242
253	M058--A1_015	FM166857
254	M004--G8_065	FM166330
254	m009--F9_069	FM166338
255	m008--C1_011	FM172525
256	M026--B11_093	FM166186
256	M072--A6_048	FM171729
257	m008--H9_065	FM169500
257	M090--H7_049	FM168473
258	M082--B12_094	FM170703
259	M011--F10_070	FM168070
260	M055--G9_067	FM169565
260	M061--B10_078	FM169570
261	m015--B10_078	FM169604
261	M032--G12_084	FM169585
262	M023--B7_061	FM171026
263	m006--A3_018	FM172220
263	M057--E6_040	FM171207
264	M029--H4_018	FM168803
265	M030--D7_057	FM168713
265	M084--G6_036	FM167040
266	M025--H5_033	FM170102
267	M050--E10_072	FM169631
267	M081--E6_040	FM172634
268	M020--D2_010	FM168954
269	M035--C8_060	FM169419
269	M067--D4_026	FM169255
270	m014--G10_068	FM165979
270	M021--C8_060	FM170247
271	M020--G5_035	FM168128
272	m006--D1_010	FM171828
272	m006--E9_068	FM170914
273	M019--A8_064	FM168608
273	M020--D1_009	FM171992
274	M041--F3_021	FM170336
274	M079--C9_075	FM169521
275	M028--D9_073	FM166468
275	M081--G4_020	FM171343
276	m006--E10_072	FM172482
277	M077--G2_004	FM171628
277	M086--A6_048	FM168942
278	M027--F11_085	FM166801
279	M022--A10_080	FM166132
279	M055--C10_076	FM167598
280	M061--H1_001	FM168233
280	M089--C3_027	FM172062
281	M003--B12_094	FM169069
281	M003--E7_052	FM169051
282	M073--D11_089	FM166803
283	M030--G10_068	FM169456
283	M082--E4_024	FM168879
284	M005--G10_068	FM169893
284	M005--G11_083	FM169901
284	M005--H1_001	FM169887
285	m014--D2_010	FM172689
285	M060--H10_066	FM169086
286	M082--G12_084	FM171537
286	M082--H12_082	FM171423
287	M088--G9_067	FM166209
288	M011--D5_041	FM171485
288	M078--B6_046	FM167576
289	M057--H1_001	FM171856
289	M084--G5_035	FM169871
289	M077--F2_006	FM167159
290	M035--D8_058	FM165882
291	M043--A5_047	FM172485
291	M077--E8_056	FM170375
292	M025--C7_059	FM172695
292	M040--D8_058	FM167775
293	M077--C11_091	FM170450
294	M025--D8_058	FM171385
294	M054--F5_037	FM169099
295	M027--A4_032	FM171273
295	M027--G7_051	FM171268
296	M065--H2_002	FM166011
297	M027--D12_090	FM168260
297	M039--E5_039	FM166900
298	M037--E1_007	FM166422
299	M050--E9_071	FM167610
299	M050--H1_001	FM167611
300	M087--C2_012	FM171321
300	M089--C2_012	FM166062
301	m007--C5_043	FM168138
301	m007--C8_060	FM168131
302	M038--B7_061	FM172456
303	m008--A10_080	FM166091
303	M068--H11_081	FM170103
304	M051--E6_040	FM169534
304	M085--F7_053	FM169336
305	M044--G8_052	FM171801
305	M083--E2_008	FM166820
306	M080--G2_004	FM169111
306	M092--E9_071	FM172413
307	M034--B8_062	FM171976
307	M034--F10_070	FM166014
307	M078--D6_042	FM169347
308	M069--B11_093	FM167135
308	M069--H4_018	FM167145
309	M092--G8_052	FM171223
310	M079--B3_029	FM167267
310	M083--C9_075	FM165924
311	M003--H12_101	FM172431
311	M044--E2_008	FM166841
311	M053--D2_010	FM167747
312	M048--C6_044	FM166495
312	M083--C7_059	FM166002
313	m015--B8_062	FM171053
313	M043--C12_092	FM171059
313	M021--F7_053	FM171064
314	M081--B4_030	FM168010
315	M066--B8_062	FM168058
315	M076--A8_064	FM170104
316	M016--F6_038	FM169370
316	M089--H2_002	FM171056
317	m014--H10_066	FM172474
317	M071--H2_002	FM168108
317	M058--G8_052	FM170481
318	M036--H9_065	FM169704
318	M092--G4_020	FM171151
319	M020--B9_077	FM171045
319	M048--D8_058	FM167294
320	M051--H8_050	FM170032
320	M067--D7_057	FM166367
321	M072--C1_011	FM170535
321	M085--F4_022	FM167575
322	M090--C7_059	FM170089
323	M040--H8_050	FM166301
323	M085--F8_054	FM167973
324	M041--E9_071	FM165760
324	M069--B6_046	FM166830
325	M043--F6_038	FM172719
325	M085--D9_073	FM171029
326	M071--G8_052	FM169963
326	M086--A3_031	FM167830
327	M004--C6_039	FM168956
327	m007--C7_059	FM170790
328	m013--C4_028	FM170489
328	M016--B5_045	FM170509
329	M076--F5_037	FM166263
330	M058--A12_096	FM166192
330	M059--A6_048	FM170559
331	m008--G9_067	FM165765
331	M029--C12_092	FM170257
332	M019--C10_076	FM172009
332	M020--F3_021	FM172072
333	M052--G3_019	FM169531
333	M027--B8_062	FM168442
334	m006--C4_023	FM167695
334	M036--G9_067	FM171556
335	m007--G2_004	FM169340
335	m008--F3_021	FM167539
336	M081--B2_014	FM169498
337	M058--D8_058	FM168075
337	M071--C9_075	FM169984
338	M078--B4_030	FM170259
338	M081--D4_026	FM170023
339	m015--D2_010	FM169865
339	M035--F8_054	FM170791
340	M071--H5_033	FM171497
341	M065--H3_017	FM172174
341	M067--A8_064	FM169840
342	M016--G9_067	FM169658
342	M025--G12_084	FM169646
343	M031--D9_073	FM172478
344	M065--E10_072	FM165860
344	M069--E2_008	FM165858
345	M028--H5_033	FM169408
345	M085--B11_093	FM167788
346	M018--D2_010	FM166929
346	M063--F2_006	FM170282
347	M041--G5_035	FM171806
347	M077--A10_080	FM167721
348	M019--G7_051	FM167540
348	M039--B10_078	FM171103
349	M026--A10_080	FM166910
349	M054--A1_015	FM166195
350	M049--E8_056	FM169786
351	M078--E1_007	FM171083
351	M091--E2_008	FM172621
352	M075--B8_062	FM165963
353	M003--B1_009	FM166148
353	M005--D12_090	FM172195
353	M029--F10_070	FM169137
354	M003--H8_073	FM166461
355	M046--D9_073	FM167794
355	M057--C4_028	FM168696
356	M063--C1_011	FM166144
356	M075--E8_056	FM166626
357	M078--D9_073	FM167817
357	M087--F3_021	FM167739
358	M067--A2_016	FM171021
358	M092--B2_014	FM168135
359	m010--G5_035	FM166744
359	M038--G11_083	FM169737
360	m015--A7_063	FM170041
360	M020--C7_059	FM167404
361	M059--H8_050	FM170577
361	M086--D8_058	FM167043
362	m013--B1_013	FM170416
363	M024--C5_043	FM172322
363	M044--C1_011	FM172323
364	M019--E4_024	FM168208
365	M018--C3_027	FM167326
366	M051--B12_094	FM169262
366	M055--D1_009	FM169897
367	M022--A1_015	FM172090
368	M088--C4_028	FM167729
368	M091--H5_033	FM167733
369	M031--F2_006	FM168115
369	M051--C11_091	FM172707
370	M038--G10_068	FM167427
370	M038--H5_033	FM167403
371	M003--C10_071	FM167627
372	M054--F2_006	FM172572
372	M083--A6_048	FM166775
373	M004--E2_007	FM166816
374	M067--C5_043	FM171574
374	M082--E11_087	FM169063
375	M028--G1_003	FM168546
376	M033--F2_006	FM172727
376	M065--A7_063	FM167473
377	M029--A4_032	FM169970
377	M069--F12_086	FM168532
378	M061--F11_085	FM166489
379	M029--B5_045	FM169038
379	M069--C11_091	FM171581
380	M036--E4_024	FM171420
380	M062--G8_052	FM167320
381	M065--F9_069	FM167718
381	M079--B8_062	FM170012
382	M023--E12_088	FM170407
382	M055--E6_040	FM165781
383	M067--A1_015	FM167798
383	M077--D1_009	FM168261
384	M026--A7_063	FM169352
384	M091--F8_054	FM171506
384	M076--G11_083	FM166941
385	M032--G7_051	FM172222
385	M071--C5_043	FM169468
385	M062--D10_074	FM167557
386	m006--H11_093	FM172639
386	m008--A8_064	FM169577
386	M088--B7_061	FM168543
387	M021--A10_080	FM166990
387	M084--A10_080	FM168031
388	M028--D8_058	FM169586
388	M076--F3_021	FM171024
389	M056--F7_053	FM167300
389	M073--H6_034	FM169074
390	M031--H10_066	FM166374
390	M053--A12_096	FM167233
391	M046--G6_036	FM169941
391	M053--H9_065	FM167609
392	M076--C10_076	FM171149
392	M088--A1_015	FM169398
392	M088--C2_012	FM169838
393	m008--F7_053	FM172421
393	m009--C4_028	FM172422
393	m009--C6_044	FM172424
394	M056--F9_069	FM167853
394	M011--C3_027	FM171652
395	M037--G9_067	FM166266
395	M086--E3_023	FM167854
396	m012--B1_013	FM167556
396	M065--H4_018	FM171377
397	M033--C3_027	FM170180
397	M079--G1_003	FM170534
398	m007--H10_066	FM167818
399	m012--B8_062	FM169089
399	M071--C4_028	FM171695
400	M050--G11_083	FM168611
400	M069--A2_016	FM171532
400	M066--H7_049	FM169373
401	M022--D11_089	FM169466
402	M032--A4_032	FM172458
402	M072--D8_058	FM169365
403	M028--A6_048	FM166069
403	M061--G8_052	FM166957
404	M020--A8_064	FM170471
405	M083--D1_009	FM167984
405	M088--H3_017	FM167987
406	M063--E10_072	FM166391
407	M056--G6_036	FM169191
407	M079--D1_009	FM169070
408	M004--C12_087	FM172125
408	M082--D9_073	FM166025
408	M089--E3_023	FM167843
409	M046--E12_088	FM166600
409	M055--B8_062	FM170982
410	m012--C6_044	FM165953
410	M088--A7_063	FM167862
411	M025--C11_091	FM169524
411	M054--G12_084	FM166891
412	M066--E10_072	FM171813
413	M018--A3_031	FM166884
413	M030--G6_036	FM170665
414	M021--G5_035	FM171379
414	M031--A9_079	FM167628
415	M030--D11_089	FM171676
415	M038--F7_053	FM166668
416	M020--C10_076	FM171220
416	M079--H10_066	FM169273
417	M053--A10_080	FM171035
417	M074--H6_034	FM172303
418	M030--B1_013	FM171937
419	M080--H3_017	FM165903
419	M082--E8_056	FM165902
420	M049--D10_074	FM169968
421	M028--E1_007	FM170366
422	M066--G10_068	FM168154
422	M091--F1_005	FM166421
423	M031--G8_052	FM167904
423	M032--F2_006	FM167680
424	M081--E11_087	FM171453
425	M042--D10_074	FM169182
425	M056--D4_026	FM167656
426	m006--B7_058	FM171271
426	M086--G12_084	FM168589
426	M031--F5_037	FM166650
427	M018--H7_049	FM170806
427	M020--E11_087	FM170807
428	M028--B6_046	FM168351
429	M030--B4_030	FM171800
429	M039--F8_054	FM169250
430	M040--G9_067	FM166340
431	m007--D10_074	FM169615
431	M085--H8_050	FM165825
432	M031--G3_019	FM169705
432	M067--D2_010	FM171643
433	m007--A5_047	FM167018
433	M045--G4_020	FM165990
434	M036--H11_081	FM166785
434	M064--A9_079	FM170765
435	M004--D12_095	FM167766
435	M090--C12_092	FM169933
436	M077--B5_045	FM171098
437	m006--A9_066	FM172225
438	M018--F11_085	FM168330
438	M078--H4_018	FM168485
439	M062--B12_094	FM168773
440	m013--G7_051	FM166575
440	M080--C8_060	FM165868
441	M052--E6_040	FM168922
441	M079--A11_095	FM170538
442	m008--E3_023	FM167016
442	m009--D2_010	FM167021
443	M074--B9_077	FM167633
443	M082--G7_051	FM170939
444	M033--F12_086	FM169090
444	M085--E5_039	FM172118
445	M086--D1_009	FM171606
445	M092--F2_006	FM168751
446	m012--D11_089	FM171468
446	M048--D4_026	FM167901
447	M025--H4_018	FM171356
447	M067--B5_045	FM168090
448	J-.30_042	FM172742
448	M021--F9_069	FM170659
448	M090--G10_068	FM165887
448	M049--E12_088	FM169224
449	M005--C4_028	FM172677
449	m006--A1_001	FM171054
449	M045--C8_060	FM169480
450	M058--H8_050	FM169555
450	M071--F5_037	FM167406
451	M016--D6_042	FM170738
451	M046--A1_015	FM170731
452	M065--D4_026	FM166375
452	M081--H8_050	FM166861
453	M025--B1_013	FM166128
453	M064--G12_084	FM172088
454	M027--C5_043	FM171422
455	M035--B1_013	FM170869
455	M081--A4_032	FM168357
456	M034--B4_030	FM170305
456	M036--C11_091	FM169814
457	M046--A11_095	FM166109
458	M016--C8_060	FM167076
458	M025--D2_010	FM167072
459	M076--E4_024	FM169682
460	M050--E7_055	FM171414
461	M059--E1_007	FM171997
461	M067--C11_091	FM171998
462	M069--C8_060	FM169478
463	M078--A8_064	FM170645
464	M081--C11_091	FM169632
464	M081--H9_065	FM169654
465	M024--F9_069	FM167841
465	M070--H3_017	FM169499
466	M056--G4_020	FM168198
466	M058--D3_025	FM171895
467	M026--B3_029	FM169801
468	M085--F1_005	FM171245
468	M091--F9_069	FM171236
469	M033--A9_079	FM171493
469	M053--E11_087	FM166214
470	M053--F12_086	FM170607
470	M056--B12_094	FM167600
471	m009--C12_092	FM170033
471	M061--G5_035	FM170823
472	M017--G1_003	FM169179
472	M078--C2_012	FM168968
473	M062--D8_058	FM167194
473	M066--B9_077	FM169073
474	M019--C7_059	FM171865
475	M033--A10_080	FM169554
475	M090--D7_057	FM169690
476	M045--D3_025	FM169910
476	M074--A9_079	FM167648
477	M036--F11_085	FM169271
477	M052--F1_005	FM170694
477	M080--H2_002	FM167907
478	M090--A4_032	FM171512
478	M091--H2_002	FM166682
479	m014--G6_036	FM169813
479	M068--E4_024	FM171775
480	M043--H10_066	FM166428
480	M054--C10_076	FM169791
481	M022--C9_075	FM168939
481	M051--C12_092	FM172103
482	M049--B3_029	FM171749
482	M087--H2_002	FM167797
483	m015--F7_053	FM170495
483	M020--G3_019	FM169553
484	M042--E2_008	FM171674
484	M087--H1_001	FM167457
484	M080--F5_037	FM168086
485	M020--C3_027	FM167243
485	M026--D8_058	FM171705
486	M035--F4_022	FM166722
486	M053--E4_024	FM171274
487	M020--G2_004	FM170274
487	M042--G2_004	FM168320
488	M003--B5_042	FM171515
488	M005--C6_044	FM168500
489	m015--H1_001	FM170228
489	M048--F8_054	FM172093
490	M026--B12_094	FM171106
490	M054--F7_053	FM167485
491	M035--F12_086	FM170052
492	M045--A3_031	FM172026
492	M088--G2_004	FM168964
493	M032--D11_089	FM169458
494	M062--F11_085	FM170989
494	M062--G10_068	FM170990
495	M074--C10_076	FM168221
496	M004--A10_070	FM169971
496	M004--A11_082	FM169946
497	M086--E4_024	FM170835
498	M035--G6_036	FM171645
498	M042--H9_065	FM167905
499	m008--B11_093	FM166983
499	M084--E11_087	FM168795
500	M025--D6_042	FM169344
500	M043--E10_072	FM168644
501	M018--F12_086	FM171818
501	M031--H3_017	FM168631
501	M059--F11_085	FM165997
502	M011--C11_091	FM170582
502	M056--G2_004	FM168464
503	M078--F1_005	FM171841
503	M086--G2_004	FM169351
504	M058--G7_051	FM169342
504	M092--G11_083	FM167947
505	M019--A9_079	FM170123
505	M030--F10_070	FM172242
505	M023--F4_022	FM165897
506	M044--H6_034	FM171118
506	M062--F5_037	FM170456
507	M024--B4_030	FM172211
508	M033--D11_089	FM169540
508	M045--F4_022	FM169575
509	M063--C6_044	FM170389
510	M025--A11_095	FM170386
510	M046--G11_083	FM170393
511	M058--D7_057	FM167949
511	M065--G5_035	FM171011
512	M069--E4_024	FM167821
513	m007--E11_087	FM169785
513	M089--H1_001	FM171477
514	M081--F1_005	FM170548
514	M084--A3_031	FM168021
515	M017--H4_018	FM166016
515	M023--D4_026	FM170135
516	M045--A11_095	FM169512
516	M083--G9_067	FM171192
517	m010--A4_032	FM170069
517	M023--B8_062	FM171549
518	M021--H8_050	FM166487
519	M055--F6_038	FM167629
519	M056--D3_025	FM167310
520	M032--D10_074	FM170539
521	M059--B6_046	FM171802
521	M076--A11_095	FM171748
522	M063--H5_033	FM166256
523	M059--F12_086	FM170446
523	M061--G1_003	FM171659
524	M085--H7_049	FM166571
524	M089--F6_038	FM168161
525	m007--D4_026	FM171335
525	M079--E10_072	FM169562
526	M039--D2_010	FM167023
527	M081--A7_063	FM166501
528	M090--F8_054	FM172138
528	M092--C7_059	FM172141
529	m010--F9_069	FM166849
529	M076--B12_094	FM172168
529	M080--D8_058	FM170984
530	M024--G1_003	FM170612
530	M026--A12_096	FM170893
531	m007--F3_021	FM166677
531	M083--E8_056	FM171984
531	M029--G4_020	FM167696
532	M030--C1_011	FM170722
532	M061--H5_033	FM171082
533	M018--A1_015	FM172732
533	M021--B1_013	FM172731
534	M062--G9_067	FM167349
535	M084--C4_028	FM170025
535	M088--C6_044	FM170036
536	M029--A5_047	FM169244
536	M089--C12_092	FM167456
537	m008--A1_015	FM168951
537	M038--E2_008	FM167250
538	m013--C6_044	FM172338
538	m015--D5_041	FM166867
539	M056--B5_045	FM166105
540	M065--C11_091	FM167296
540	M091--D3_025	FM172414
541	M066--B4_030	FM168882
542	M082--B11_093	FM171946
542	M083--D12_090	FM166032
543	M016--E8_056	FM172444
543	M066--H2_002	FM166902
543	M021--H1_001	FM168461
544	M056--C9_075	FM169653
544	M076--D2_010	FM170009
545	m012--H9_065	FM170926
545	M033--F5_037	FM172528
546	M023--D9_073	FM167245
546	M073--F12_086	FM170520
547	M016--E6_040	FM167844
547	M086--C10_076	FM171244
548	M019--H7_049	FM168467
548	M090--B12_094	FM171618
549	M037--F6_038	FM166930
549	M063--F6_038	FM170022
550	M052--E12_088	FM168487
551	M054--C1_011	FM167954
551	M062--G3_019	FM166206
552	m008--B7_061	FM167578
552	M062--B5_045	FM166399
553	M021--A11_095	FM167622
553	M021--A6_048	FM167619
554	M038--H9_065	FM170920
554	M089--E2_008	FM171939
554	M061--H12_082	FM167384
555	M018--D9_073	FM170507
555	M056--E8_056	FM167355
555	M085--A7_063	FM170828
556	M020--H10_066	FM170113
556	M033--D5_041	FM168842
557	M037--C10_076	FM171565
557	M061--B8_062	FM169956
557	M091--G8_052	FM168655
558	M011--G4_020	FM166008
558	M086--H1_001	FM169990
559	M024--F6_038	FM168415
560	M074--B5_045	FM172364
560	M088--B12_094	FM168365
561	M016--B7_061	FM172152
561	M046--A9_079	FM172145
562	M069--C2_012	FM166036
563	M049--G7_051	FM171018
563	M073--B1_013	FM170014
564	M035--E2_008	FM171986
564	M075--A11_095	FM167602
565	M046--C12_092	FM172723
565	M055--E8_056	FM168995
566	M070--C11_091	FM170779
567	m012--G3_019	FM169060
568	M053--H7_049	FM172095
568	M056--E2_008	FM170235
569	M039--H1_001	FM168932
569	M053--E9_071	FM168860
570	M088--B9_077	FM169424
571	M051--G9_067	FM171850
572	M065--G2_004	FM170502
572	M088--D9_073	FM168479
573	M074--A2_016	FM167933
574	M070--B12_094	FM169712
574	M081--A6_048	FM169213
575	M083--E4_024	FM170440
576	m012--C11_091	FM171091
576	M089--B2_014	FM170527
577	M074--D8_058	FM166441
577	M078--C11_091	FM171880
577	M090--C3_027	FM169903
578	M035--A4_032	FM169015
578	M085--G1_003	FM171950
579	M018--A5_047	FM172149
579	M026--C8_060	FM167524
579	M065--E2_008	FM167509
580	M021--B12_094	FM170245
580	M089--F7_053	FM171805
580	M049--F3_021	FM168709
581	M022--E4_024	FM169014
581	M058--G3_019	FM169177
582	M027--B10_078	FM168707
582	M073--F10_070	FM171977
583	M042--B3_029	FM172647
583	M065--D9_073	FM167347
584	M043--A1_015	FM168254
584	M069--C1_011	FM168001
584	M070--F3_021	FM172374
585	M078--A3_031	FM169430
586	M029--D1_009	FM167120
586	M029--G9_067	FM168024
587	M036--D10_074	FM169230
588	M063--F4_022	FM172583
588	M065--E4_024	FM167398
589	M004--F6_048	FM172312
589	M005--A9_079	FM172311
590	M078--F12_086	FM165733
590	M079--E8_056	FM168491
591	M045--F6_038	FM171209
591	M054--H11_081	FM166508
592	M059--G9_067	FM167816
592	M082--E1_007	FM170708
593	M072--G7_051	FM172254
593	M082--B7_061	FM169926
594	m006--C2_006	FM171653
594	m009--H11_081	FM171654
595	M072--D11_089	FM172412
595	M086--E5_039	FM170972
596	m012--G9_067	FM169818
597	M057--G6_036	FM168266
597	M058--F1_005	FM168265
598	m015--G12_084	FM169552
598	M068--F7_053	FM167118
599	M023--A11_095	FM168332
599	M040--B8_062	FM171901
600	M005--D9_073	FM170341
601	M075--F8_054	FM168775
601	M088--D1_009	FM168765
602	m010--D11_089	FM166996
602	M046--E3_023	FM169353
603	m010--F11_085	FM170335
603	M075--F3_021	FM169299
604	M021--A8_064	FM169960
604	M084--A6_048	FM168044
605	M049--E6_040	FM168679
605	M079--C4_028	FM166507
606	m007--G3_019	FM166283
606	M031--C4_028	FM169223
607	M022--F2_006	FM169660
607	M089--C10_076	FM167495
608	m008--C9_075	FM171255
609	M073--C11_091	FM172722
609	M073--E2_008	FM172724
610	M091--G3_019	FM170905
611	m013--F11_085	FM169958
611	M066--A2_016	FM167288
612	M041--C3_027	FM170574
612	M084--F11_085	FM169912
613	M089--D9_073	FM167952
613	M090--A2_016	FM169027
614	M054--G4_020	FM166924
615	M063--D4_026	FM171921
615	M087--A7_063	FM172346
616	m010--G3_019	FM169315
616	M019--E7_055	FM170591
617	M047--B6_046	FM167751
617	M092--A1_015	FM172267
617	M069--E7_055	FM166446
618	M022--A12_096	FM172512
618	M036--H1_001	FM166671
618	M035--C4_028	FM168312
619	M022--F8_054	FM171666
619	M055--G11_083	FM170252
620	M056--G1_003	FM169432
620	M072--E9_071	FM170219
621	M069--B12_094	FM166962
622	m010--E10_072	FM172588
622	M069--H8_050	FM169231
622	M057--E2_008	FM168050
623	M020--B12_094	FM166568
623	M063--F12_086	FM171419
624	M054--F3_021	FM166134
624	M061--D3_025	FM170480
625	M022--D12_090	FM169986
625	M086--G9_067	FM165955
626	M072--G3_019	FM166866
626	M089--B12_094	FM172042
627	M028--B9_077	FM167202
627	M043--B8_062	FM167599
628	M035--E6_040	FM166729
629	M047--D9_073	FM167390
629	M048--D11_089	FM167372
630	M053--B4_030	FM172366
631	M031--G4_020	FM171492
631	M050--F10_070	FM169297
632	M038--A8_064	FM166547
632	M073--E11_087	FM169727
633	M003--F6_048	FM170584
634	M077--G10_068	FM172298
634	M081--C8_060	FM171823
635	M023--F10_070	FM172077
635	M085--H10_066	FM172371
636	M031--E10_072	FM168023
637	M053--B1_013	FM169790
637	M065--C12_092	FM171569
638	m008--C3_027	FM166381
638	M088--D6_042	FM170970
638	M037--F5_037	FM169321
639	M011--E11_087	FM167402
639	M011--E12_088	FM167134
640	M029--D6_042	FM171974
640	M055--C8_060	FM167058
641	M077--B9_077	FM168817
641	M092--B1_013	FM168777
642	M086--G6_036	FM166504
643	m009--E10_072	FM170002
643	M030--B9_077	FM169996
644	M029--F3_021	FM166090
645	M011--E9_071	FM170866
646	M030--G4_020	FM168937
646	M054--E1_007	FM172477
647	M021--D6_042	FM167338
647	M029--C4_028	FM170220
648	M023--G4_020	FM168715
648	M090--E1_007	FM170260
649	M076--H2_002	FM171428
650	m012--B3_029	FM171465
650	M042--F6_038	FM166357
651	M020--D9_073	FM167587
652	M033--A5_047	FM171166
653	M075--E11_087	FM166289
653	M091--E3_023	FM166454
654	m012--G2_004	FM170962
655	M026--F10_070	FM166296
655	M026--H11_081	FM166291
656	M017--A7_063	FM170348
656	M038--C3_027	FM166697
657	m010--C6_044	FM167661
657	M088--G12_084	FM172467
657	M081--C2_012	FM170833
658	m015--D12_090	FM169655
658	M029--C5_043	FM166086
659	M016--A9_079	FM172244
659	M038--A1_015	FM171111
659	M037--B5_045	FM167346
660	M075--A1_015	FM170068
660	M077--B1_013	FM168796
661	m014--G1_003	FM166280
661	M082--G5_035	FM169234
662	M016--B6_046	FM171332
662	M066--B3_029	FM170617
662	M064--C9_075	FM167476
663	M017--H6_034	FM167138
663	M041--D9_073	FM171552
664	M022--H10_066	FM172370
664	M054--H9_065	FM170441
664	M037--H9_065	FM166853
665	M004--C7_051	FM172245
665	M092--A6_048	FM166284
666	M068--D2_010	FM166211
666	M085--H4_018	FM171058
667	M024--F12_086	FM168197
667	M088--F12_086	FM169723
668	M070--C2_012	FM168385
668	M092--D10_074	FM171038
669	m009--C3_027	FM168512
669	M065--E3_023	FM168586
670	M030--C8_060	FM166087
670	M069--A10_080	FM172100
671	M030--E7_055	FM168957
672	M034--G1_003	FM168172
672	M069--G7_051	FM171213
673	M047--B2_014	FM167169
673	M080--F11_085	FM172626
673	M085--D3_025	FM168847
674	M058--D2_010	FM169387
674	M080--D11_089	FM165957
675	M004--F10_080	FM168761
675	M004--F11_092	FM168762
676	M026--H7_049	FM167508
677	M031--H11_081	FM172396
677	M032--B7_061	FM172392
678	M041--B4_030	FM169180
678	M056--F12_086	FM170841
679	m007--A6_048	FM165844
680	m010--H8_050	FM166052
681	M037--G2_004	FM172111
681	M072--F9_069	FM170606
682	M016--F5_037	FM170511
682	M070--B2_014	FM171327
683	M017--E3_023	FM167850
683	M091--B3_029	FM170487
684	M005--D2_010	FM169012
684	M057--D3_025	FM170573
685	M076--C4_028	FM170523
685	M082--F2_006	FM169573
686	M044--H1_001	FM168269
687	M059--A11_095	FM172292
687	M060--C11_091	FM172291
688	M090--B7_061	FM170533
689	M060--B1_013	FM167971
690	M065--C2_012	FM166937
690	M065--F6_038	FM166927
691	M003--H11_093	FM172133
691	M004--F9_076	FM172136
691	M004--G2_008	FM172137
691	M045--G3_019	FM169437
692	M027--H9_065	FM166054
692	M045--E6_040	FM166136
693	M044--H2_002	FM167352
693	M051--B7_061	FM165918
694	m013--E8_056	FM169507
695	M039--C9_075	FM167571
695	M057--B5_045	FM171671
696	M042--H2_002	FM171798
697	M036--A6_048	FM169834
697	M072--A3_031	FM170202
698	m007--D7_057	FM172581
698	M061--E11_087	FM168490
698	m013--C1_011	FM170931
699	M046--D2_010	FM166267
699	M088--B10_078	FM170477
699	M059--F4_022	FM170707
700	M030--D10_074	FM171239
700	M086--F6_038	FM168012
701	M035--A9_079	FM168959
701	M086--A8_064	FM169066
702	M004--A2_005	FM166558
702	M005--B9_077	FM165908
703	M005--G8_052	FM167846
704	M058--E3_023	FM172582
704	M074--B10_078	FM168146
705	m008--E12_088	FM172633
705	M032--D3_025	FM167711
705	M049--E11_087	FM166725
706	M035--G11_083	FM168526
706	M075--D8_058	FM166114
707	M005--E7_055	FM169797
707	M047--B5_045	FM171257
708	M069--A8_064	FM172259
708	M071--E6_040	FM167464
709	m012--B6_046	FM170037
710	M031--C5_043	FM168609
710	M037--D4_026	FM166350
711	M068--B3_029	FM168392
711	M092--C8_060	FM168386
712	m007--B11_093	FM169995
712	M023--G9_067	FM169544
713	M057--A4_032	FM168378
714	M043--A4_032	FM172516
714	M074--D11_089	FM170426
714	M090--E12_088	FM167283
715	m008--E8_056	FM167155
715	M050--G4_020	FM166221
716	M062--E4_024	FM171393
716	M085--C3_027	FM170902
717	m012--D3_025	FM171593
717	M030--G5_035	FM171595
717	m013--G10_068	FM171542
718	m014--A4_032	FM166135
719	M059--E4_024	FM166637
719	M068--F5_037	FM168073
720	M071--H4_018	FM170396
720	M085--E8_056	FM172106
721	M085--G7_051	FM169176
721	M088--E9_071	FM168665
722	m006--F10_080	FM168220
722	M033--D6_042	FM169695
723	M026--C6_044	FM166520
723	M084--C2_012	FM172499
723	M048--D3_025	FM166701
724	M028--F2_006	FM170289
724	M092--C11_091	FM168204
725	M064--B10_078	FM167287
726	M068--B10_078	FM168368
726	M080--D4_026	FM172686
727	M018--H2_002	FM166129
728	M085--D5_041	FM169902
728	M091--F5_037	FM170099
729	M057--G11_083	FM171394
729	M063--C5_043	FM171399
730	M068--D1_009	FM166212
731	M048--F2_006	FM171134
731	M066--A11_095	FM169256
732	M080--G12_084	FM168969
733	M016--C1_011	FM168621
733	M088--A3_031	FM170580
734	M046--H3_017	FM166370
734	M067--H12_082	FM170072
735	M033--H4_018	FM169502
735	M092--E2_008	FM166612
736	M078--C4_028	FM168406
736	M079--C11_091	FM172318
737	M024--B6_046	FM167439
737	M079--B4_030	FM168741
738	M050--D5_041	FM169320
738	M088--E1_007	FM169932
739	M058--C12_092	FM169584
739	M075--F5_037	FM171265
739	M086--B5_045	FM168873
740	M072--C2_012	FM167248
740	M085--E12_088	FM166591
741	m010--F1_005	FM166304
741	m013--G8_052	FM166932
742	M087--E3_023	FM167623
742	M090--D5_041	FM171476
743	m013--E3_023	FM168147
744	M058--B2_014	FM171873
744	M067--C7_059	FM171881
745	M059--H12_082	FM166318
746	M044--C6_044	FM167900
746	M079--B6_046	FM171340
746	M064--D7_057	FM167515
747	m012--D1_009	FM168987
747	M073--E1_007	FM167124
748	M051--F5_037	FM168502
749	M075--C11_091	FM167930
749	M085--B6_046	FM171299
750	M046--F11_085	FM167915
750	M078--B12_094	FM170101
751	M040--E5_039	FM169080
752	M087--C6_044	FM168232
752	M092--H6_034	FM168201
753	M080--F10_070	FM167220
753	M086--F3_021	FM168687
754	M043--B1_013	FM166084
754	M052--B9_077	FM172187
754	M056--E10_072	FM167626
755	M071--G6_036	FM168326
755	M085--F9_069	FM167849
756	m010--B9_077	FM166261
756	M038--D4_026	FM167716
757	M067--E7_055	FM171314
757	M070--E3_023	FM168229
758	m010--D6_042	FM168549
758	M019--C11_091	FM171137
759	M017--H7_049	FM169319
759	M033--F11_085	FM169306
760	M084--G10_068	FM167341
760	M090--C6_044	FM170641
761	M021--A5_047	FM171732
761	M049--E9_071	FM171287
762	M023--B2_014	FM170159
762	M077--D8_058	FM166438
763	m010--C3_027	FM168545
763	M070--B4_030	FM169167
764	M057--E5_039	FM166819
764	M092--H3_017	FM170861
765	m010--E1_007	FM166216
765	M045--C7_059	FM170230
766	m012--H2_002	FM168388
766	M039--F5_037	FM168353
767	M016--A5_047	FM171367
767	M029--A6_048	FM168695
768	M073--C5_043	FM170240
768	M092--D8_058	FM166365
768	M076--G7_051	FM168279
769	M022--F11_085	FM171923
769	M032--H6_034	FM169006
770	M056--F8_054	FM168329
770	M083--B2_014	FM166796
771	M017--C11_091	FM167674
771	M073--C9_075	FM168892
772	M051--H12_082	FM171208
772	M060--F12_086	FM165790
772	M052--A8_064	FM166323
773	J-.61_066	FM172490
773	M017--B11_093	FM172484
774	M025--A6_048	FM171590
774	M060--D1_009	FM166760
775	J-.70_078	FM170510
775	M049--D7_057	FM165910
776	M003--G9_069	FM166311
776	M030--F3_021	FM169697
777	M022--B12_094	FM167328
777	M045--B5_045	FM168469
777	M077--C6_044	FM170879
777	m007--E9_071	FM167678
778	M016--C5_043	FM170757
778	M059--H4_018	FM171687
778	M049--C2_012	FM167942
779	m006--H12_101	FM168508
779	M020--E1_007	FM172212
780	M004--B11_090	FM171315
780	m014--D6_042	FM172206
780	M080--H1_001	FM171839
781	M040--G12_084	FM172566
781	M055--B9_077	FM170541
781	M077--F11_085	FM169130
782	m010--F5_037	FM170287
782	M034--D6_042	FM171962
782	M045--E2_008	FM171548
783	m012--F2_006	FM168808
783	m014--E10_072	FM171092
783	M023--B4_030	FM172213
784	M035--H9_065	FM167819
785	M053--D3_025	FM171225
785	M062--C11_091	FM171074
786	M021--B6_046	FM171929
787	M059--A3_031	FM171345
787	M087--G9_067	FM168173
788	m012--B2_014	FM172204
789	M062--B4_030	FM170834
789	M072--H3_017	FM172734
789	M090--E11_087	FM171438
790	M039--D11_089	FM172391
790	M086--G1_003	FM170868
790	M042--F5_037	FM171723
791	M055--G7_051	FM172615
791	M084--G8_052	FM172266
791	M068--E6_040	FM171395
792	m015--G7_051	FM172432
792	M066--C8_060	FM171363
793	M017--F7_053	FM168347
794	M018--E11_087	FM172353
794	M053--A8_064	FM172708
794	M024--F11_085	FM172147
795	m008--A11_095	FM167196
795	M092--C4_028	FM172654
795	M027--H5_033	FM169300
796	M075--H4_018	FM170983
796	M076--F1_005	FM170976
797	M060--B11_093	FM165833
797	M071--B3_029	FM172218
798	m014--A1_015	FM168346
798	M024--G9_067	FM168331
799	M053--F5_037	FM171502
800	J-.40_047	FM172128
800	M090--A5_047	FM171123
801	M018--B6_046	FM171596
802	M057--F5_037	FM168926
802	M085--A4_032	FM172706
803	M063--E8_056	FM166443
803	M085--G9_067	FM168653
803	M067--B7_061	FM171935
803	M083--G2_004	FM171009
804	M047--G10_068	FM167082
805	M056--B11_093	FM172271
805	M079--B1_013	FM172235
806	M062--E2_008	FM172733
806	M087--D9_073	FM171625
807	m007--A11_095	FM172565
807	m009--D8_058	FM172416
807	m013--H5_033	FM171795
807	M045--G2_004	FM165759
808	M082--B10_078	FM171463
808	M089--F12_086	FM172099
808	M085--A3_031	FM172078
808	M086--A10_080	FM171879
809	M026--E2_008	FM168815
809	M046--B7_061	FM168779
810	M053--C1_011	FM172289
810	M038--G8_052	FM169497
811	M030--D6_042	FM168162
811	M042--D8_058	FM167937
812	M065--B12_094	FM171915
813	M080--D12_090	FM170408
813	M091--C5_043	FM170418
814	m006--G7_053	FM172073
814	M025--F2_006	FM167773
814	M022--A7_063	FM170946
815	M016--E9_071	FM168681
815	M064--G7_051	FM171320
816	m013--A2_016	FM172427
816	M060--B12_094	FM169924
817	M041--D7_057	FM172380
818	M081--A12_096	FM170711
818	M088--G5_035	FM171136
819	M068--F6_038	FM167744
819	M077--B2_014	FM170865
820	M062--A5_047	FM172462
820	M065--F8_054	FM170733
821	M072--C10_076	FM166823
822	M044--D9_073	FM168680
822	M076--E11_087	FM168460
823	m006--B3_026	FM170883
823	M040--B3_029	FM167847
824	M036--H2_002	FM167921
825	M057--H9_065	FM170986
825	M069--A12_096	FM171577
826	M027--B5_045	FM169202
826	M046--C2_012	FM166053
827	m007--G9_067	FM168722
827	M069--H10_066	FM168361
828	m015--H3_017	FM172237
828	M047--E3_023	FM169940
829	M033--G9_067	FM171884
829	M035--B8_062	FM171872
830	M083--C4_028	FM167750
831	m014--G8_052	FM166307
831	M086--B6_046	FM169628
832	M072--E12_088	FM170646
833	M016--F8_054	FM170073
833	M047--D3_025	FM171975
834	M038--E11_087	FM167822
834	M051--E4_024	FM168974
835	m013--D1_009	FM166015
836	M031--A1_015	FM171503
837	M038--A11_095	FM169504
838	M042--H4_018	FM170842
838	M046--H10_066	FM171487
839	M017--C10_076	FM171235
839	M017--C4_028	FM171232
840	M047--H4_018	FM169763
841	M039--A12_096	FM171600
841	M059--G5_035	FM166543
842	M003--D8_063	FM168906
842	M003--F2_015	FM168833
843	M048--B2_014	FM171626
843	M077--G6_036	FM167585
844	M050--A6_048	FM169736
844	M053--A7_063	FM170127
845	m015--G2_004	FM165725
845	M069--G9_067	FM170093
845	M017--E2_008	FM166736
846	M025--H8_050	FM166630
847	M030--B8_062	FM167605
847	M087--G1_003	FM171755
848	M033--H3_017	FM172329
848	M045--A10_080	FM172334
849	M046--B1_013	FM166302
850	M053--B10_078	FM170628
850	M079--E2_008	FM166978
851	M005--C10_076	FM171811
851	M064--B1_013	FM170585
852	m013--B4_030	FM171967
852	M018--D12_090	FM166753
853	M021--E8_056	FM169489
853	M070--D8_058	FM168763
854	M089--D2_010	FM166583
855	M024--G5_035	FM171930
855	M061--H10_066	FM167421
856	M073--B3_029	FM171627
856	M090--G4_020	FM168137
857	M045--D8_058	FM168805
858	M062--F12_086	FM169448
858	M091--E8_056	FM172202
859	M003--E8_056	FM171226
859	M040--A4_032	FM171675
860	M030--A4_032	FM169511
860	M041--H11_081	FM166201
861	M054--D10_074	FM168055
861	M056--B6_046	FM167918
862	M059--C1_011	FM170863
862	M059--E8_056	FM170897
863	M064--A10_080	FM170177
863	M065--A2_016	FM166793
864	M072--B1_013	FM165983
864	M078--B7_061	FM167697
865	m013--A10_080	FM167344
865	M075--A2_016	FM168724
866	M018--B5_045	FM169067
867	M058--H1_001	FM167694
867	M087--G2_004	FM172682
868	M019--H5_033	FM171852
869	M057--D11_089	FM166355
869	M057--H11_081	FM166361
870	M030--C11_091	FM171646
870	M039--G5_035	FM169444
871	M027--E3_023	FM168182
872	M071--D3_025	FM170649
872	M071--G4_020	FM166766
872	M032--D12_090	FM168539
873	M044--E8_056	FM170620
874	M060--D11_089	FM168767
874	M075--B5_045	FM171672
875	M038--B3_029	FM166584
875	M055--B7_061	FM171204
876	M066--D3_025	FM167931
876	M080--D9_073	FM171611
876	M072--G5_035	FM170143
877	m007--F4_022	FM171868
877	M053--F6_038	FM169394
878	M042--H7_049	FM168778
879	M073--C8_060	FM167123
879	M082--H4_018	FM167116
880	M065--A1_015	FM171247
880	M074--B6_046	FM166707
880	M087--F9_069	FM167168
881	M076--H3_017	FM171959
881	M079--C3_027	FM168881
882	M017--E12_088	FM170621
882	M045--C3_027	FM170616
883	M090--D11_089	FM170431
884	M023--H6_034	FM166347
885	M045--H10_066	FM169557
885	M047--A10_080	FM171177
886	M062--D2_010	FM171258
886	M072--D1_009	FM170005
887	M034--D7_057	FM171582
887	M034--G4_020	FM171588
888	M058--A7_063	FM172596
888	M060--H8_050	FM168184
888	M069--B9_077	FM168426
889	m013--C12_092	FM169160
890	M027--D9_073	FM171892
890	M077--C8_060	FM168133
891	M087--H9_065	FM171840
891	M090--A12_096	FM169979
892	M046--B6_046	FM167045
892	M083--C6_044	FM167429
893	M029--A2_016	FM166704
893	M079--A5_047	FM171101
894	M032--A5_047	FM167017
894	M092--D7_057	FM169593
895	M024--F1_005	FM171888
895	M038--H1_001	FM172167
896	M061--H6_034	FM166939
897	M059--D10_074	FM166112
897	M063--D2_010	FM170811
898	M039--D8_058	FM167410
899	M048--H6_034	FM168642
899	M053--D6_042	FM170671
900	M043--G2_004	FM167059
900	M080--F9_069	FM167102
901	M054--H3_017	FM171002
901	M084--H4_018	FM165986
902	J-.91_097	FM169605
902	M092--E10_072	FM166758
902	m009--B5_045	FM170927
903	M061--A4_032	FM166791
903	M064--B12_094	FM170217
904	M005--E9_071	FM167007
905	m006--G12_097	FM172000
905	m007--B7_061	FM171999
905	M022--C2_012	FM171843
906	M076--C11_091	FM168093
907	m007--D2_010	FM172704
907	M043--H2_002	FM166183
907	m012--A3_031	FM165931
908	m008--D10_074	FM170445
908	M080--G3_019	FM170848
909	M059--C9_075	FM169018
909	M073--H5_033	FM166285
910	M021--D5_041	FM167530
910	M040--G5_035	FM169826
911	M085--D11_089	FM172036
911	M091--F7_053	FM168544
912	M024--A12_096	FM172256
912	M081--A3_031	FM171567
912	M024--A5_047	FM166889
913	M003--E10_072	FM165816
913	M065--B3_029	FM168225
914	M035--D12_090	FM168910
914	M052--B12_094	FM169078
915	m009--F2_006	FM166695
916	M027--H7_049	FM167067
916	M057--E8_056	FM171863
917	m015--B2_014	FM170789
917	M047--D10_074	FM167440
917	M036--D11_089	FM168656
917	M028--B1_013	FM168952
917	M089--H5_033	FM169272
917	M083--F3_021	FM171429
918	m014--A7_063	FM171700
919	M017--D10_074	FM168924
919	M045--C11_091	FM168923
920	M040--F3_021	FM167684
921	M067--D5_041	FM167451
921	M071--F6_038	FM167444
922	M031--G6_036	FM167442
922	M081--G9_067	FM169583
923	M036--C9_075	FM172010
923	M040--G4_020	FM168243
924	M017--D12_090	FM166506
924	M025--C5_043	FM167651
925	M040--H4_018	FM170250
926	M018--F6_038	FM169003
927	M039--C10_076	FM172578
927	M042--E3_023	FM169178
928	M038--A3_031	FM167641
928	M073--D2_010	FM170227
929	m012--A6_048	FM172143
929	M031--A2_016	FM167607
929	M066--B12_094	FM167938
930	M016--D3_025	FM169614
930	M042--H5_033	FM165994
931	m014--F10_070	FM170836
931	M090--C10_076	FM168129
932	M042--F10_070	FM169759
932	M061--A6_048	FM169806
933	M028--G6_036	FM166430
933	M045--C5_043	FM166057
934	M044--D10_074	FM171288
934	M052--C6_044	FM171558
935	M089--A8_064	FM167533
936	M065--H6_034	FM169364
936	M085--C6_044	FM167139
937	M022--F10_070	FM168231
937	M043--F9_069	FM167073
938	M050--B1_013	FM166721
939	M069--H11_081	FM172585
939	M090--E3_023	FM168066
940	M036--G4_020	FM168521
940	M072--D5_041	FM166733
941	M037--B3_029	FM166043
942	M050--H12_082	FM172665
942	M077--C12_092	FM166342
943	M038--H12_082	FM170570
943	M070--G5_035	FM169595
944	M003--E11_084	FM167970
944	M091--H10_066	FM172541
944	m008--G7_051	FM167315
945	M028--C3_027	FM170478
945	M079--D3_025	FM166423
946	M040--G8_052	FM167714
947	M077--A2_016	FM168683
947	M092--D12_090	FM172435
948	M023--G1_003	FM170399
949	M052--B10_078	FM167704
949	M054--H2_002	FM172591
950	M060--H5_033	FM166792
950	M073--A5_047	FM170657
951	M029--F1_005	FM168151
951	M068--D3_025	FM172527
952	M064--F2_006	FM171004
952	M069--H12_082	FM168542
953	M022--D10_074	FM172628
953	M022--G11_083	FM166809
953	M082--B4_030	FM168107
954	M077--D5_041	FM169675
954	M089--A7_063	FM166093
955	M067--D12_090	FM167743
955	M077--H6_034	FM168555
956	M003--H10_089	FM167763
956	M085--E6_040	FM168789
957	M021--F6_038	FM168187
957	M072--F3_021	FM172065
958	M052--F11_085	FM166597
958	M082--G3_019	FM171361
959	m007--G8_052	FM167258
959	M019--F3_021	FM167488
960	m015--A4_032	FM168211
960	M068--C10_076	FM171784
961	m008--D12_090	FM171721
961	m009--A9_079	FM165796
961	M082--A4_032	FM166975
962	M018--D5_041	FM172709
962	M091--F6_038	FM171302
962	M042--F9_069	FM168098
962	M049--A1_015	FM167528
963	M030--D4_026	FM167693
963	M052--C7_059	FM169425
964	M043--B12_094	FM170884
965	M056--E5_039	FM172279
965	M074--H8_050	FM172515
966	M062--G12_084	FM171540
967	m010--H10_066	FM166692
968	m012--H8_050	FM171417
968	M067--G12_084	FM166673
969	M061--D7_057	FM170021
969	M065--F5_037	FM170044
970	M067--H3_017	FM170203
971	m012--C8_060	FM166442
972	M020--C11_091	FM172027
972	M021--F10_070	FM172029
973	M050--G12_084	FM168410
973	M070--A5_047	FM168429
974	M018--B1_013	FM170016
974	M075--H1_001	FM169054
975	M040--E11_087	FM167642
975	M043--C5_043	FM171109
976	M040--D11_089	FM166674
976	M077--E12_088	FM168026
977	M086--A9_079	FM171175
977	M090--H2_002	FM169592
978	M038--F5_037	FM170207
978	M085--E7_055	FM166788
979	m006--E7_052	FM170796
979	M057--C12_092	FM168327
980	m006--G9_069	FM172186
980	M061--A2_016	FM165938
981	m007--G6_036	FM170017
981	m008--F6_038	FM167799
982	m013--A9_079	FM171372
982	M037--E12_088	FM167498
983	m012--D5_041	FM167685
983	M042--D5_041	FM171836
983	M019--E10_072	FM165888
984	M032--H12_082	FM167769
984	M084--D12_090	FM168375
985	M037--H12_082	FM170451
985	M055--A11_095	FM168413
986	M017--F5_037	FM169455
986	M054--F10_070	FM168308
987	M039--E8_056	FM170545
988	M037--C2_012	FM166000
988	M092--G7_051	FM172018
989	M041--A10_080	FM170139
989	M054--E10_072	FM171650
990	M049--F11_085	FM168788
990	M090--H8_050	FM166074
991	M062--H11_081	FM170000
991	M083--B6_046	FM167004
991	M089--H10_066	FM169305
992	m006--H10_089	FM167375
992	m007--H5_033	FM167365
993	m010--C7_059	FM167238
994	m014--H2_002	FM167877
994	M092--B10_078	FM170458
995	M032--F11_085	FM171651
995	M053--C5_043	FM169506
996	m015--C8_060	FM168735
996	M020--B4_030	FM170334
997	M021--G1_003	FM168358
998	M046--G7_051	FM171746
998	M051--H1_001	FM172649
999	M016--C6_044	FM166456
1000	M055--A10_080	FM170663
1000	M055--E5_039	FM170662
1001	M062--C7_059	FM170234
1001	M076--E8_056	FM171121
1002	M038--H8_050	FM165793
1002	M044--H3_017	FM172676
1002	M041--H7_049	FM166827
1003	m008--G10_068	FM172119
1003	M017--G2_004	FM166332
1004	M032--F12_086	FM168584
1004	M038--D2_010	FM170356
1005	M023--H4_018	FM165838
1005	M059--F7_053	FM171838
1006	M075--G10_068	FM168251
1006	M083--D5_041	FM168250
1007	M050--B6_046	FM171919
1008	M063--A8_064	FM169164
1008	M063--F7_053	FM169229
1009	M060--G11_083	FM168888
1009	M080--H5_033	FM165886
1010	M027--D3_025	FM166750
1010	M083--B4_030	FM167561
1011	M029--D3_025	FM171981
1011	M039--B3_029	FM170774
1012	M033--C9_075	FM169543
1012	M069--E9_071	FM167471
1013	M024--G11_083	FM166873
1013	M091--B6_046	FM170911
1014	M046--H6_034	FM170537
1014	M064--G10_068	FM168224
1015	M056--G12_084	FM170613
1015	M074--A8_064	FM168616
1016	M076--E5_039	FM169566
1016	M079--E5_039	FM167791
1017	M027--G11_083	FM171304
1017	M039--D1_009	FM169764
1017	M092--B9_077	FM167624
1018	M028--E4_024	FM170132
1018	M041--A7_063	FM172544
1018	M086--E9_071	FM165835
1019	J-.89_088	FM172668
1020	M053--D9_073	FM169829
1020	M053--G10_068	FM169994
1021	M030--D2_010	FM167639
1022	M048--B7_061	FM169362
1022	M075--C3_027	FM169969
1023	M019--D11_089	FM166219
1024	M027--G8_052	FM172247
1024	M045--E12_088	FM171178
1025	M058--C6_044	FM171716
1025	M073--E12_088	FM169294
1026	M060--H6_034	FM171457
1026	M062--B3_029	FM170576
1027	M003--E9_068	FM170298
1028	M030--B2_014	FM168989
1028	M068--F8_054	FM170084
1029	M021--A7_063	FM166173
1030	M022--G3_019	FM172449
1030	M060--C5_043	FM170353
1031	m014--E9_071	FM169392
1031	M067--G7_051	FM171269
1032	M028--H11_081	FM171830
1032	M030--A11_095	FM171831
1033	M037--B11_093	FM166634
1034	M028--F7_053	FM169323
1034	M079--D11_089	FM171068
1035	m008--F1_005	FM171406
1035	M041--D11_089	FM169134
1036	M019--F4_022	FM168869
1036	M064--H7_049	FM166368
1037	M016--H4_018	FM166133
1038	M027--C10_076	FM171669
1038	M027--D8_058	FM171683
1039	M043--A3_031	FM167584
1040	M036--H4_018	FM168889
1040	M091--H7_049	FM166437
1041	M046--E4_024	FM169516
1041	M080--B5_045	FM172120
1042	M044--F11_085	FM166394
1043	M052--A4_032	FM170590
1043	M077--F3_021	FM170043
1044	m009--G7_051	FM172087
1044	M071--G5_035	FM167256
1045	M044--G2_004	FM166751
1046	M026--E6_040	FM169260
1047	M036--F7_053	FM172625
1047	M082--D7_057	FM168829
1048	M051--D9_073	FM169263
1048	M062--H7_049	FM169264
1049	m009--A11_095	FM170310
1049	M043--G10_068	FM170311
1050	M043--H3_017	FM171573
1050	M084--D7_057	FM166730
[truncated: 5,042 more rows]
