# Supplementary material for: 3640 Unique EST Clusters from the Medaka Testis and Their Potential Use for Identifying Conserved Testicular Gene Expression in Fish and Mammals
Source: PLoS One. 2008 Dec 23;3(12):e3915. doi: 10.1371/journal.pone.0003915 (PMC2603314; doi:10.1371/journal.pone.0003915)
Supplement: Table S2 — List of 1034 unique medaka testis EST clusters having hits in the medaka unigene database. (0.26 MB XLS) [file pone.0003915.s002.xls]

## Sheet: Lo et al Table S2
Table S2. List of 1034 unique medaka testis EST clusters having hits in the medaka unigene database.
(Note for the column 'Calssification': Genes are classified into three categories: 1) known: a putative molecular function has been assigned based on amino acid homology; 2) unknown: genes with no homology to any gene product in the NCBI genebank; 3) redundant: genes belong to different unique medaka testis EST clusters but share the same medaka Unigene number.
EMBL accession number	EST cluster ID	EST clone ID	EST sequence length	Unigene number	Classification	Gene annotation
FM165709	1268	M030--F11_085	1077	Ola.2229	unknown	Transcribed locus
FM165710	2542	M058--E8_056	958	Ola.12743	unknown	Transcribed locus
FM165717	150	M026--D7_057	911	Ola.5838	unknown	Transcribed locus
FM165718	2950	M052--H12_082	907	Ola.6733	known	Transcribed locus, moderately similar to NP_778166.1 mitochondrial ribosomal protein L22 [Mus musculus]
FM165724	10	M074--A3_031	890	Ola.6509	unknown	Transcribed locus, weakly similar to NP_001026707.1 hypothetical protein LOC428748 [Gallus gallus]
FM165727	2156	M077--E1_007	888	Ola.7806	unknown	Transcribed locus, weakly similar to NP_001017771.1 hypothetical protein LOC550468 [Danio rerio]
FM165728	1703	M056--A2_016	888	Ola.6060	known	Transcribed locus, strongly similar to NP_957293.1 eukaryotic translation initiation factor 3, subunit G [Danio rerio]
FM165732	2493	M037--H2_002	883	Ola.16597	known	Transcribed locus, strongly similar to NP_001007949.1 ARP1 actin-related protein 1 homolog A, centractin alpha [Gallus gallus]
FM165734	2188	M005--A7_063	879	Ola.1436	unknown	Transcribed locus, moderately similar to NP_998071.1 hypothetical protein LOC405842 [Danio rerio]
FM165735	202	M064--E4_024	877	Ola.16511	unknown	Transcribed locus
FM165736	1682	M056--D8_058	877	Ola.14295	unknown	Transcribed locus, strongly similar to NP_001025345.1 hypothetical protein LOC563276 [Danio rerio]
FM165743	1163	M078--E12_088	864	Ola.17728	known	Transcribed locus, strongly similar to NP_001006280.1 cofactor required for Sp1 transcriptional activation, subunit 6, 77kDa [Gallus gallus]
FM165745	3320	M021--E2_008	864	Ola.16202	unknown	Transcribed locus, strongly similar to XP_497352.2 PREDICTED: hypothetical protein [Homo sapiens]
FM165750	220	M084--B10_078	856	Ola.20	known	ZPC domain containing protein 2
FM165754	2924	M085--C1_011	854	Ola.457	unknown	Transcribed locus
FM165755	2355	M057--F2_006	851	Ola.11560	known	Transcribed locus, moderately similar to NP_998236.1 translocation associated membrane protein 2 [Danio rerio]
FM165759	807	M045--G2_004	846	Ola.14234	known	Transcribed locus, strongly similar to NP_001002397.1 guanine nucleotide binding protein (G protein), gamma 7 [Danio rerio]
FM165764	1708	M030--E5_039	839	Ola.13904	known	Transcribed locus, moderately similar to NP_998153.1 programmed cell death 4a [Danio rerio]
FM165765	331	m008--G9_067	839	Ola.4775	unknown	Transcribed locus
FM165767	2531	m007--C11_091	837	Ola.8376	known	Transcribed locus, weakly similar to NP_991196.1 Enah/Vasp-like b [Danio rerio]
FM165774	1098	M051--G11_083	832	Ola.5345	known	Transcribed locus, strongly similar to NP_001025975.1 eukaryotic translation initiation factor 1A, Y chromosome [Gallus gallus]
FM165775	2975	M019--E8_056	832	Ola.1452	known	Transcribed locus, moderately similar to NP_001007345.1 solute carrier family 7, member 6 opposite strand [Danio rerio]
FM165780	2062	M025--C2_012	822	Ola.11190	unknown	Transcribed locus
FM165787	1199	M026--C10_076	819	Ola.7808	known	Transcribed locus, moderately similar to NP_001038508.1 malonyl CoA:ACP acyltransferase (mitochondrial) [Danio rerio]
FM165794	3511	M059--H1_001	815	Ola.9698	known	Transcribed locus, weakly similar to NP_571677.1 death effector domain-containing 1 [Danio rerio]
FM165797	2329	M018--A9_079	812	Ola.10784	known	Transcribed locus, strongly similar to NP_001008345.1 eukaryotic translation termination factor 1 [Rattus norvegicus]
FM165802	3389	M050--F5_037	810	Ola.9000	known	Transcribed locus, moderately similar to NP_957347.1 protein kinase C substrate 80K-H [Danio rerio]
FM165805	2720	m007--E1_007	808	Ola.6577	redundant	Transcribed locus, weakly similar to XP_913495.3 PREDICTED: similar to Zfp93 protein [Mus musculus]
FM165811	3589	M046--C4_028	805	Ola.9603	known	Transcribed locus, moderately similar to NP_001002359.1 saccharopine dehydrogenase a [Danio rerio]
FM165815	3451	M061--D11_089	799	Ola.19377	known	Luteinizing hormone receptor
FM165820	2958	M017--D5_041	796	Ola.15683	known	Transcribed locus, moderately similar to NP_085148.1 SH3-binding domain protein 5-like [Homo sapiens]
FM165826	2321	M016--C12_092	791	Ola.377	known	Transcribed locus, moderately similar to NP_001013186.1 DnaJ (Hsp40) homolog, subfamily C, member 8 [Rattus norvegicus]
FM165839	1183	M078--G7_051	782	Ola.13272	unknown	Transcribed locus, moderately similar to XP_001331055.1 PREDICTED: hypothetical protein [Danio rerio]
FM165842	103	M016--C11_091	779	Ola.807	known	Transcribed locus, weakly similar to XP_001056855.1 PREDICTED: similar to SWI/SNF-related matrix-associated actin-dependent regulator of chromatin subfamily C member 1 (SWI/SNF complex 155 kDa subunit) (BRG1-associated factor 155) (SWI3-related protein) [
FM165854	1895	M086--B2_014	777	Ola.17922	unknown	Transcribed locus
FM165861	3031	m008--D8_058	774	Ola.14042	unknown	Transcribed locus, weakly similar to XP_001335821.1 PREDICTED: hypothetical protein [Danio rerio]
FM165862	2237	M011--D2_010	774	Ola.3882	unknown	Transcribed locus, moderately similar to NP_956826.1 hypothetical protein LOC393504 [Danio rerio]
FM165864	2829	M079--H4_018	772	Ola.5493	known	Transcribed locus, strongly similar to NP_001002242.1 casein kinase II alpha 1 subunit [Gallus gallus]
FM165865	2749	M023--C12_092	772	Ola.10160	unknown	Transcribed locus, strongly similar to NP_001003414.1 hypothetical protein LOC336120 [Danio rerio]
FM165867	1279	M018--D7_057	771	Ola.3463	unknown	Transcribed locus
FM165875	1298	M017--B4_030	769	Ola.14201	known	Transcribed locus, moderately similar to NP_998576.1 golgi autoantigen, golgin subfamily a, 5 [Danio rerio]
FM165879	3177	M067--E1_007	768	Ola.12073	known	Transcribed locus, moderately similar to NP_031617.1 calreticulin [Mus musculus]
FM165881	3058	M041--F4_022	767	Ola.5946	known	Transcribed locus, moderately similar to NP_001002335.1 karyopherin alpha 2 (RAG cohort 1, importin alpha 1) [Danio rerio]
FM165885	2266	M074--D7_057	766	Ola.5656	known	Transcribed locus, moderately similar to XP_418527.1 PREDICTED: similar to Oxsr1 protein [Gallus gallus]
FM165887	448	M090--G10_068	764	Ola.1931	unknown	Transcribed locus, weakly similar to XP_789356.2 PREDICTED: similar to MGC81656 protein [Strongylocentrotus purpuratus]
FM165888	983	M019--E10_072	763	Ola.9560	known	Transcribed locus, moderately similar to NP_998721.2 jun B proto-oncogene [Danio rerio]
FM165893	3161	M079--D9_073	762	Ola.14266	unknown	Transcribed locus, weakly similar to XP_001339935.1 PREDICTED: hypothetical protein [Danio rerio]
FM165895	3456	M043--E8_056	760	Ola.18482	known	Steroid-5-alpha-reductase alpha polypeptide 1
FM165896	2705	M079--A3_031	760	Ola.1558	known	Transcribed locus, moderately similar to XP_001515127.1 PREDICTED: similar to HOMER1E, partial [Ornithorhynchus anatinus]
FM165901	2849	M044--A7_063	758	Ola.11261	known	Transcribed locus, moderately similar to NP_001033068.1 adiponectin receptor 2 [Rattus norvegicus]
FM165911	2965	M060--A8_064	754	Ola.7246	unknown	Transcribed locus, moderately similar to XP_001332612.1 PREDICTED: hypothetical protein isoform 1 [Danio rerio]
FM165923	1053	M090--F1_005	749	Ola.9962	known	Transcribed locus, moderately similar to XP_001341419.1 PREDICTED: similar to CBP/p300-interacting transactivator isoform 2 [Danio rerio]
FM165924	310	M083--C9_075	749	Ola.17690	unknown	Transcribed locus, weakly similar to XP_685017.2 PREDICTED: similar to KIAA1344, [Danio rerio]
FM165925	2194	M058--H10_066	748	Ola.13776	unknown	Transcribed locus, moderately similar to XP_697720.2 PREDICTED: hypothetical protein [Danio rerio]
FM165926	2566	M087--E2_008	748	Ola.8044	unknown	Transcribed locus
FM165927	1476	M087--F8_054	748	Ola.5215	known	Transcribed locus, moderately similar to NP_001008475.1 peptidylprolyl isomerase (cyclophilin)-like 3 [Gallus gallus]
FM165929	2933	M080--C6_044	747	Ola.1969	unknown	Transcribed locus, weakly similar to XP_697628.2 PREDICTED: hypothetical protein [Danio rerio]
FM165934	2075	M085--C10_076	746	Ola.15294	known	Transcribed locus, moderately similar to NP_956223.1 HpaII tiny fragments locus 9c [Danio rerio]
FM165940	3089	M052--F5_037	745	Ola.7782	known	Transcribed locus, strongly similar to NP_006806.1 coated vesicle membrane protein [Homo sapiens]
FM165943	1417	M018--C6_044	745	Ola.8244	known	Transcribed locus, weakly similar to NP_001099055.1 transmembrane protein 177 [Danio rerio]
FM165945	2226	M035--G9_067	744	Ola.3551	known	Transcribed locus, strongly similar to NP_001006440.1 ATP-binding cassette, sub-family E, member 1 [Gallus gallus]
FM165947	1097	M043--F11_085	744	Ola.10029	known	Transcribed locus, moderately similar to XP_698885.2 PREDICTED: similar to SKD3, partial [Danio rerio]
FM165950	1519	M089--A10_080	743	Ola.14399	known	Transcribed locus, moderately similar to NP_033306.1 synovial sarcoma translocation, Chromosome 18 [Mus musculus]
FM165953	410	m012--C6_044	742	Ola.16327	known	Transcribed locus, strongly similar to NP_036099.1 proteasome (prosome, macropain) subunit, alpha type 7 [Mus musculus]
FM165959	1459	M048--C5_043	739	Ola.14617	known	Transcribed locus, moderately similar to XP_416882.1 PREDICTED: similar to ubiquitin protein ligase E3A [Gallus gallus]
FM165960	1270	M019--B5_045	739	Ola.10626	unknown	Transcribed locus
FM165962	3599	M053--A4_032	739	Ola.9721	unknown	Transcribed locus, moderately similar to XP_685149.2 PREDICTED: hypothetical protein [Danio rerio]
FM165963	352	M075--B8_062	739	Ola.15707	unknown	Transcribed locus, moderately similar to XP_001345632.1 PREDICTED: hypothetical protein [Danio rerio]
FM165965	2562	M073--H2_002	739	Ola.13223	known	Transcribed locus, moderately similar to XP_426466.2 PREDICTED: similar to MOK protein kinase [Gallus gallus]
FM165966	2267	m014--G12_084	739	Ola.1369	unknown	Transcribed locus, moderately similar to NP_001002482.1 hypothetical protein LOC436755 [Danio rerio]
FM165967	3154	M072--F12_086	738	Ola.3795	known	Transcribed locus, strongly similar to NP_033991.1 cell division cycle 42 [Mus musculus]
FM165969	2486	M022--A9_079	738	Ola.2936	unknown	Transcribed locus
FM165972	2270	M011--C5_043	738	Ola.13639	unknown	Transcribed locus, moderately similar to NP_001002221.1 hypothetical protein LOC431768 [Danio rerio]
FM165978	2600	M041--C4_028	737	Ola.16131	unknown	Transcribed locus, moderately similar to XP_695343.2 PREDICTED: hypothetical protein [Danio rerio]
FM165980	3181	M089--F10_070	736	Ola.13273	known	Transcribed locus, moderately similar to NP_001013283.2 pin2/trf1-interacting protein 1 [Danio rerio]
FM165988	2344	M049--F8_054	734	Ola.1320	unknown	Transcribed locus, strongly similar to NP_001082831.1 hypothetical protein LOC552949 [Danio rerio]
FM165989	1722	M067--F12_086	734	Ola.14724	unknown	Transcribed locus
FM165991	1430	M070--C9_075	733	Ola.2374	known	Transcribed locus, moderately similar to NP_001003709.1 Ufm1-conjugating enzyme 1 [Rattus norvegicus]
FM165992	1821	M061--D8_058	733	Ola.5446	unknown	Transcribed locus, moderately similar to XP_417006.1 PREDICTED: hypothetical protein [Gallus gallus]
FM165995	3537	M083--A3_031	732	Ola.5181	known	Transcribed locus, moderately similar to NP_571958.1 prosaposin [Danio rerio]
FM165998	3559	M028--G12_084	730	Ola.19231	known	Transcribed locus, weakly similar to NP_001100699.1 DEP domain containing 5 [Rattus norvegicus]
FM165999	1149	M073--E8_056	730	Ola.7256	known	Transcribed locus, moderately similar to XP_419732.1 PREDICTED: similar to aldehyde dehydrogenase 8A1 isoform 2 [Gallus gallus]
FM166009	2268	M068--A4_032	726	Ola.15813	known	Transcribed locus, moderately similar to NP_001014311.1 eukaryotic translation initiation factor 4, gamma 2a [Danio rerio]
FM166011	296	M065--H2_002	725	Ola.5665	unknown	Transcribed locus, moderately similar to XP_001332247.1 PREDICTED: hypothetical protein [Danio rerio]
FM166014	307	M034--F10_070	724	Ola.18431	known	Transcribed locus, moderately similar to XP_001339266.1 PREDICTED: similar to connexin 34.4 [Danio rerio]
FM166016	515	M017--H4_018	723	Ola.1892	known	Transcribed locus, weakly similar to XP_587920.3 PREDICTED: similar to HEPH [Bos taurus]
FM166017	1402	M047--C9_075	723	Ola.8075	known	Transcribed locus, weakly similar to XP_001343806.1 PREDICTED: similar to Nup205 protein [Danio rerio]
FM166018	3381	m012--F6_038	723	Ola.9380	known	Transcribed locus, moderately similar to XP_698026.1 PREDICTED: similar to Fignl1-prov protein [Danio rerio]
FM166021	3127	M054--A2_016	722	Ola.18054	known	Transcribed locus, strongly similar to XP_700052.2 PREDICTED: similar to forkhead box protein FoxN3a [Danio rerio]
FM166022	1388	M022--H5_033	722	Ola.10337	known	Transcribed locus, weakly similar to XP_697618.2 PREDICTED: similar to Ntd5 protein [Danio rerio]
FM166024	3215	M049--G4_020	722	Ola.3928	unknown	Transcribed locus
FM166026	1684	M042--E7_055	721	Ola.980	unknown	Transcribed locus, strongly similar to NP_001087196.1 hypothetical protein LOC541337 [Danio rerio]
FM166031	1798	M041--C1_011	720	Ola.13129	known	Transcribed locus, moderately similar to NP_957232.1 UDP-Gal:betaGlcNAc beta 1,4- galactosyltransferase, polypeptide 6 [Danio rerio]
FM166035	1496	M053--H8_050	719	Ola.13311	unknown	Transcribed locus, weakly similar to XP_698867.2 PREDICTED: hypothetical protein [Danio rerio]
FM166043	941	M037--B3_029	718	Ola.14422	unknown	Transcribed locus, moderately similar to NP_001004588.1 hypothetical protein LOC447849 [Danio rerio]
FM166048	1524	M033--A3_031	717	Ola.1226	unknown	Transcribed locus
FM166049	3552	m012--C2_012	717	Ola.8673	unknown	Transcribed locus
FM166051	1105	M032--F6_038	717	Ola.2279	unknown	Transcribed locus, moderately similar to XP_683729.2 PREDICTED: similar to hCG39059, isoform 1 [Danio rerio]
FM166057	933	M045--C5_043	715	Ola.9643	unknown	Transcribed locus, strongly similar to NP_956826.1 hypothetical protein LOC393504 [Danio rerio]
FM166058	2525	M018--C9_075	715	Ola.9764	unknown	Transcribed locus, weakly similar to XP_700568.2 PREDICTED: hypothetical protein [Danio rerio]
FM166059	2893	M086--F4_022	715	Ola.4343	unknown	Transcribed locus
FM166060	1345	M085--G2_004	715	Ola.4755	unknown	Transcribed locus, moderately similar to NP_001007775.1 hypothetical protein LOC493614 [Danio rerio]
FM166066	1320	M003--B7_058	713	Ola.12083	unknown	Transcribed locus, weakly similar to NP_956640.1 hypothetical protein LOC393317 [Danio rerio]
FM166070	2077	M060--A11_095	713	Ola.1845	unknown	Transcribed locus
FM166073	2225	M073--D10_074	712	Ola.14102	known	Transcribed locus, moderately similar to NP_956995.1 WD repeat domain 21 [Danio rerio]
FM166077	3609	M031--B11_093	712	Ola.15244	known	Transcribed locus, moderately similar to NP_001104765.1 heterogeneous nuclear ribonucleoprotein A3 isoform b [Rattus norvegicus]
FM166080	3578	M055--H5_033	712	Ola.10933	known	Transcribed locus, moderately similar to NP_997839.1 Exportin 4 [Danio rerio]
FM166087	670	M030--C8_060	710	Ola.17867	unknown	Transcribed locus
FM166092	1272	M032--H11_081	710	Ola.5402	known	Transcribed locus, moderately similar to NP_001026514.1 tyrosine 3-monooxygenase/tryptophan 5-monooxygenase activation protein, zeta polypeptide [Gallus gallus]
FM166093	954	M089--A7_063	710	Ola.2277	known	Transcribed locus, weakly similar to NP_998531.1 bromodomain containing 7 [Danio rerio]
FM166096	1172	M036--A3_031	709	Ola.15976	unknown	Transcribed locus, weakly similar to NP_001006022.1 hypothetical protein LOC450001 [Danio rerio]
FM166101	1155	M011--C8_060	708	Ola.12181	known	Transcribed locus, moderately similar to NP_942570.1 acylpeptide hydrolase [Danio rerio]
FM166103	3510	M032--C5_043	708	Ola.7690	unknown	Transcribed locus
FM166109	457	M046--A11_095	707	Ola.8263	known	Transcribed locus, strongly similar to NP_956627.1 CXXC finger 1 (PHD domain) [Danio rerio]
FM166114	706	M075--D8_058	707	Ola.8075	known	Transcribed locus, moderately similar to NP_062172.1 clathrin, heavy polypeptide (Hc) [Rattus norvegicus]
FM166117	2085	M019--C6_044	706	Ola.12194	known	Transcribed locus, moderately similar to NP_001026710.1 elongation of very long chain fatty acids-like 6 [Gallus gallus]
FM166118	1281	M036--D9_073	706	Ola.5570	known	Transcribed locus, moderately similar to NP_001007597.1 reticulon 1 isoform RTN1-C [Mus musculus]
FM166120	1210	M029--B2_014	705	Ola.4731	unknown	Transcribed locus, moderately similar to XP_709125.1 PREDICTED: hypothetical protein isoform 2 [Danio rerio]
FM166125	1469	m010--E8_056	705	Ola.19494	unknown	Hypothetical protein LOC100049341
FM166128	453	M025--B1_013	704	Ola.9297	unknown	Transcribed locus
FM166130	3481	M035--H10_066	704	Ola.16288	known	Transcribed locus, moderately similar to NP_775564.1 solute carrier family 43, member 2 [Mus musculus]
FM166131	1669	M080--F4_022	704	Ola.408	unknown	Transcribed locus
FM166132	279	M022--A10_080	704	Ola.14899	unknown	Transcribed locus, weakly similar to XP_001339320.1 PREDICTED: hypothetical protein [Danio rerio]
FM166144	356	M063--C1_011	702	Ola.6577	known	Transcribed locus, weakly similar to XP_913495.3 PREDICTED: similar to Zfp93 protein [Mus musculus]
FM166152	1358	M048--A3_031	701	Ola.5274	known	Transcribed locus, strongly similar to NP_998377.1 myosin, light polypeptide 9, regulatory [Danio rerio]
FM166154	3113	M092--G9_067	701	Ola.12037	unknown	Transcribed locus
FM166163	1690	M037--A4_032	700	Ola.2604	known	Transcribed locus, strongly similar to NP_775370.1 eukaryotic translation elongation factor 1 gamma [Danio rerio]
FM166164	2469	m014--G2_004	700	Ola.252	unknown	Transcribed locus
FM166177	1081	M021--C6_044	698	Ola.8145	unknown	Transcribed locus
FM166181	1444	M024--D2_010	697	Ola.16675	known	Transcribed locus, strongly similar to NP_001006226.1 putative homeodomain transcription factor 2 [Gallus gallus]
FM166187	2198	M003--A12_086	696	Ola.10139	unknown	Transcribed locus, moderately similar to NP_001018386.1 hypothetical protein LOC553571 [Danio rerio]
FM166190	1560	M025--H3_017	696	Ola.19383	known	Estrogen-related receptor gamma type 2
FM166196	2146	M037--G11_083	694	Ola.13099	unknown	Transcribed locus
FM166200	3565	m008--D9_073	694	Ola.10179	known	Transcribed locus, strongly similar to NP_998694.1 transmembrane protein 50A [Danio rerio]
FM166201	860	M041--H11_081	694	Ola.15177	unknown	Transcribed locus, moderately similar to NP_001092888.1 hypothetical protein LOC560402 [Danio rerio]
FM166202	2331	M084--C6_044	694	Ola.12404	known	Transcribed locus, moderately similar to NP_001026049.1 TAR DNA binding protein [Gallus gallus]
FM166206	551	M062--G3_019	693	Ola.12707	unknown	Transcribed locus
FM166210	2142	M073--B12_094	693	Ola.17520	unknown	Transcribed locus, moderately similar to XP_688279.2 PREDICTED: similar to MGC84316 protein [Danio rerio]
FM166215	1111	M029--E8_056	692	Ola.5794	unknown	Transcribed locus, moderately similar to NP_001032479.1 hypothetical protein LOC641324 [Danio rerio]
FM166217	2236	M071--B1_013	692	Ola.15954	unknown	Transcribed locus, moderately similar to NP_001003436.1 hypothetical protein LOC445042 [Danio rerio]
FM166218	3349	M087--E11_087	691	Ola.16127	unknown	Transcribed locus
FM166219	1023	M019--D11_089	691	Ola.6825	unknown	Transcribed locus
FM166222	2994	m012--F7_053	691	Ola.5286	unknown	Transcribed locus, moderately similar to XP_001330945.1 PREDICTED: hypothetical protein [Danio rerio]
FM166223	2483	M036--D8_058	691	Ola.5048	unknown	Transcribed locus
FM166225	1952	m014--E5_039	690	Ola.12884	known	Transcribed locus, moderately similar to NP_001001725.1 intraflagellar transport 88 homolog [Danio rerio]
FM166227	1348	M089--G11_083	690	Ola.12604	known	Transcribed locus, moderately similar to NP_989641.1 quaking homolog, KH domain RNA binding [Gallus gallus]
FM166231	1968	M067--F7_053	690	Ola.3959	unknown	Transcribed locus
FM166234	1179	M-034-A2_031	689	Ola.9277	unknown	Transcribed locus
FM166235	1119	M055--D7_057	689	Ola.11824	known	Transcribed locus, moderately similar to NP_005739.2 YY1 associated factor 2 [Homo sapiens]
FM166241	3214	M089--H7_049	688	Ola.3955	unknown	Transcribed locus
FM166244	3	M081--G1_003	687	Ola.8820	known	Transcribed locus, moderately similar to NP_998828.1 transmembrane protein 33 [Danio rerio]
FM166262	2818	M052--B11_093	685	Ola.7604	known	Transcribed locus, weakly similar to NP_001013559.1 X-ray repair complementing defective repair in Chinese hamster cells 3 [Danio rerio]
FM166270	2183	M003--A8_054	684	Ola.12363	known	Transcribed locus, strongly similar to XP_001336231.1 PREDICTED: similar to Ankyrin repeat and SOCS box-containing 8 isoform 1 [Danio rerio]
FM166276	1639	M040--D10_074	683	Ola.5363	known	Transcribed locus, moderately similar to NP_957348.1 tubulin cofactor a [Danio rerio]
FM166281	2704	M060--G9_067	683	Ola.13304	known	Transcribed locus, weakly similar to XP_001340917.1 PREDICTED: similar to gag-protease [Danio rerio]
FM166282	2682	M076--F8_054	683	Ola.12358	unknown	Transcribed locus, moderately similar to XP_001346792.1 PREDICTED: hypothetical protein, partial [Danio rerio]
FM166283	606	m007--G3_019	682	Ola.1281	known	Transcribed locus, moderately similar to NP_001032260.1 mitochondrial ribosomal protein L47 [Rattus norvegicus]
FM166284	665	M092--A6_048	682	Ola.5764	known	Transcribed locus, strongly similar to NP_001098207.1 astacin like metallo-protease [Oryzias latipes]
FM166286	22	M036--H7_049	682	Ola.8867	unknown	Transcribed locus, weakly similar to XP_001344817.1 PREDICTED: hypothetical protein [Danio rerio]
FM166287	2752	M071--E11_087	682	Ola.5901	known	Transcribed locus, moderately similar to NP_001026008.1 ribonucleoside-diphosphate reductase M1 chain [Gallus gallus]
FM166288	3626	M019--D1_009	682	Ola.9124	unknown	Transcribed locus
FM166289	653	M075--E11_087	682	Ola.7806	unknown	Transcribed locus, weakly similar to NP_001017771.1 hypothetical protein LOC550468 [Danio rerio]
FM166301	323	M040--H8_050	680	Ola.10354	known	Transcribed locus, strongly similar to NP_001002417.1 mediator of RNA polymerase II transcription, subunit 31 homolog [Danio rerio]
FM166306	109	M062--H9_065	679	Ola.4709	known	Transcribed locus, moderately similar to NP_001026845.1 WD repeat domain 23 [Danio rerio]
FM166312	72	M017--B1_013	679	Ola.2341	unknown	Transcribed locus, weakly similar to XP_001340407.1 PREDICTED: hypothetical protein [Danio rerio]
FM166320	3508	M071--E2_008	678	Ola.16949	unknown	Transcribed locus
FM166326	2161	M034--H3_017	677	Ola.9971	known	Transcribed locus, weakly similar to XP_001335649.1 PREDICTED: similar to Nuclear autoantigenic sperm protein (histone-binding) [Danio rerio]
FM166327	1471	m008--H12_082	677	Ola.11635	unknown	Transcribed locus
FM166330	254	M004--G8_065	676	Ola.13697	known	Transcribed locus, moderately similar to NP_956893.1 CXXC finger 1, like [Danio rerio]
FM166332	1003	M017--G2_004	676	Ola.3228	unknown	Transcribed locus, weakly similar to NP_956672.1 hypothetical protein LOC393349 [Danio rerio]
FM166337	1675	M089--C9_075	676	Ola.2952	known	Transcribed locus, strongly similar to NP_001002144.1 mediator complex subunit 22 [Danio rerio]
FM166351	2376	M059--F6_038	674	Ola.14619	known	Transcribed locus, weakly similar to NP_808352.1 zinc finger protein 637 [Mus musculus]
FM166352	1766	M091--G7_051	674	Ola.7357	unknown	Transcribed locus, weakly similar to XP_001346701.1 PREDICTED: similar to Si:ch211-242m18.4 protein, partial [Danio rerio]
FM166355	869	M057--D11_089	674	Ola.12570	known	Chromobox homolog 2
FM166357	650	M042--F6_038	674	Ola.14002	unknown	Transcribed locus, weakly similar to NP_956774.1 hypothetical protein LOC393452 [Danio rerio]
FM166362	2502	M073--F5_037	674	Ola.13721	known	Transcribed locus, weakly similar to NP_001007831.1 solute carrier family 25, member 46 [Gallus gallus]
FM166363	2089	M071--G1_003	673	Ola.5634	known	Transcribed locus, moderately similar to NP_957114.1 ubiquinol-cytochrome c reductase core I protein [Danio rerio]
FM166368	1036	M064--H7_049	673	Ola.9349	known	Transcribed locus, moderately similar to NP_001034354.1 coronin, actin binding protein, 1C [Gallus gallus]
FM166370	734	M046--H3_017	672	Ola.1613	known	Transcribed locus, moderately similar to NP_001008304.1 small nuclear ribonucleoprotein polypeptide A [Rattus norvegicus]
FM166375	452	M065--D4_026	672	Ola.12425	known	Transcribed locus, strongly similar to NP_848930.1 ADP-ribosylation factor-like 8 [Homo sapiens]
FM166379	1634	m013--B11_093	672	Ola.8151	unknown	Transcribed locus, weakly similar to XP_695328.1 PREDICTED: hypothetical protein [Danio rerio]
FM166381	638	m008--C3_027	672	Ola.6059	known	Transcribed locus, strongly similar to NP_938170.1 formin binding protein 3 [Danio rerio]
FM166382	3289	M072--E10_072	672	Ola.12792	unknown	Transcribed locus
FM166383	1507	M011--A9_079	672	Ola.16574	unknown	Transcribed locus
FM166384	210	M068--G7_051	672	Ola.14123	known	Transcribed locus, strongly similar to NP_958864.1 flotillin 1b [Danio rerio]
FM166385	1434	M068--F9_069	672	Ola.1006	known	Transcribed locus, moderately similar to NP_955872.1 NADH dehydrogenase (ubiquinone) 1 alpha subcomplex, 10 [Danio rerio]
FM166390	3353	M053--E8_056	671	Ola.15903	known	Transcribed locus, strongly similar to NP_001009694.1 ribose-phosphate pyrophosphokinase I -like [Rattus norvegicus]
FM166393	2761	M054--H4_018	671	Ola.7297	known	Transcribed locus, weakly similar to NP_001023148.1 ForKHead transcription factor family member (fkh-7) [Caenorhabditis elegans]
FM166394	1042	M044--F11_085	671	Ola.10790	unknown	Transcribed locus, weakly similar to XP_699813.2 PREDICTED: hypothetical protein [Danio rerio]
FM166401	3038	M069--E10_072	670	Ola.2109	unknown	Transcribed locus, weakly similar to NP_001007383.1 hypothetical protein LOC492510 [Danio rerio]
FM166403	1505	M037--E4_024	670	Ola.3013	unknown	Transcribed locus
FM166408	3183	M087--B7_061	670	Ola.12396	known	Transcribed locus, weakly similar to NP_083553.2 Rho GTPase activating protein 12 isoform 2 [Mus musculus]
FM166409	1726	M058--E1_007	670	Ola.7307	unknown	Transcribed locus, moderately similar to NP_001003487.1 hypothetical protein LOC445093 [Danio rerio]
FM166422	298	M037--E1_007	669	Ola.758	known	Transcribed locus, weakly similar to NP_001032655.1 threonine synthase-like 2 [Danio rerio]
FM166423	945	M079--D3_025	669	Ola.13142	known	Transcribed locus, strongly similar to NP_001013385.3 protein kinase, AMP-activated, alpha 1 catalytic subunit [Mus musculus]
FM166424	1433	M056--C8_060	669	Ola.8689	known	Transcribed locus, weakly similar to NP_956381.1 thioredoxin interacting protein [Danio rerio]
FM166429	3437	M067--A3_031	668	Ola.3602	known	Transcribed locus, moderately similar to NP_956520.2 ribonuclease H2, subunit A [Danio rerio]
FM166432	3563	M042--D7_057	668	Ola.15903	redundant	Transcribed locus, strongly similar to NP_001009694.1 ribose-phosphate pyrophosphokinase I -like [Rattus norvegicus]
FM166433	2124	M078--C8_060	668	Ola.20012	unknown	Transcribed locus, moderately similar to XP_001338970.1 PREDICTED: hypothetical protein, partial [Danio rerio]
FM166434	1572	M041--E11_087	668	Ola.20134	unknown	Transcribed locus, moderately similar to XP_683102.2 PREDICTED: hypothetical protein [Danio rerio]
FM166440	3513	M027--E5_039	667	Ola.15344	unknown	Transcribed locus, weakly similar to XP_687393.2 PREDICTED: hypothetical protein [Danio rerio]
FM166441	577	M074--D8_058	667	Ola.12102	unknown	Transcribed locus, moderately similar to XP_001331879.1 PREDICTED: hypothetical protein isoform 1 [Danio rerio]
FM166444	1984	M003--D9_075	667	Ola.14594	known	Transcribed locus, weakly similar to NP_001028889.2 cat eye syndrome chromosome region, candidate 1a [Danio rerio]
FM166446	617	M069--E7_055	667	Ola.17594	unknown	Transcribed locus
FM166448	3351	M019--A10_080	667	Ola.11414	unknown	Transcribed locus
FM166452	2785	M056--D11_089	667	Ola.19934	unknown	Transcribed locus, moderately similar to NP_001099169.1 hypothetical protein LOC100126019 [Danio rerio]
FM166456	999	M016--C6_044	666	Ola.2047	known	Transcribed locus, moderately similar to NP_001032463.1 protein phosphatase 1, regulatory (inhibitor) subunit 7 [Danio rerio]
FM166463	1118	M017--E6_040	665	Ola.17731	redundant	Transcribed locus, moderately similar to NP_956091.1 N-myc downstream regulated family member 3b [Danio rerio]
FM166467	1137	M074--H4_018	665	Ola.5397	unknown	Transcribed locus, moderately similar to XP_693119.2 PREDICTED: hypothetical protein [Danio rerio]
FM166469	1749	M066--C11_091	665	Ola.6980	unknown	Transcribed locus, moderately similar to XP_686901.1 PREDICTED: hypothetical protein LOC562771 isoform 1 [Danio rerio]
FM166476	3628	M024--D8_058	665	Ola.1389	redundant	Transcribed locus, strongly similar to NP_998022.1 osteoclast stimulating factor 1 [Danio rerio]
FM166480	1484	M050--C4_028	665	Ola.8169	known	Transcribed locus, strongly similar to XP_001343467.1 PREDICTED: similar to atypical protein kinase C zeta [Danio rerio]
FM166482	1184	M054--C12_092	664	Ola.11989	known	Transcribed locus, moderately similar to NP_001035337.1 polymerase (DNA directed), eta [Danio rerio]
FM166487	518	M021--H8_050	664	Ola.1330	known	Transcribed locus, weakly similar to XP_001372792.1 PREDICTED: similar to RanBP2 (Ran-binding protein 2) [Monodelphis domestica]
FM166493	2162	M054--D9_073	663	Ola.1360	known	Transcribed locus, strongly similar to NP_033481.1 ubiquitin-conjugating enzyme E2E 1, UBC4/5 homolog [Mus musculus]
FM166497	2457	M087--D3_025	663	Ola.19464	known	Transcribed locus, moderately similar to NP_001524.2 heterogeneous nuclear ribonucleoprotein L isoform a [Homo sapiens]
FM166499	1782	m012--C12_092	663	Ola.1625	known	Transcribed locus, weakly similar to XP_417768.1 PREDICTED: similar to U7 snRNP-specific Sm-like protein LSM10 [Gallus gallus]
FM166501	527	M081--A7_063	663	Ola.3673	unknown	Transcribed locus
FM166505	2234	M022--H7_049	662	Ola.19428	unknown	Transcribed locus, moderately similar to NP_001003729.1 hypothetical protein LOC445049 [Danio rerio]
FM166508	591	M054--H11_081	662	Ola.12603	known	Transcribed locus, moderately similar to NP_001026603.1 UDP-N-acetylglucosamine-2-epimerase/N-acetylmannosamine kinase [Gallus gallus]
FM166510	3503	M078--H2_002	662	Ola.9742	known	Transcribed locus, moderately similar to NP_031640.1 catenin (cadherin associated protein), beta 1, 88kDa [Mus musculus]
FM166513	2065	M049--C9_075	662	Ola.5950	known	Transcribed locus, moderately similar to XP_001332863.1 PREDICTED: similar to High-mobility group box 2 [Danio rerio]
FM166514	2844	M018--F2_006	662	Ola.5463	known	Transcribed locus, weakly similar to NP_001019905.1 selenoprotein S [Gallus gallus]
FM166516	2058	M075--E2_008	662	Ola.2219	unknown	Transcribed locus
FM166518	3145	M016--D8_058	661	Ola.8001	unknown	Transcribed locus
FM166531	179	M026--G6_036	661	Ola.16088	known	Transcribed locus, weakly similar to XP_001190232.1 PREDICTED: similar to RNA-directed DNA polymerase (Reverse transcriptase) [Strongylocentrotus purpuratus]
FM166540	43	M034--G5_035	660	Ola.13606	unknown	Transcribed locus
FM166541	1365	m009--E4_024	660	Ola.9161	known	Transcribed locus, strongly similar to NP_998068.1 eukaryotic translation initiation factor 2B, subunit 2 beta [Danio rerio]
FM166543	841	M059--G5_035	660	Ola.2584	unknown	Transcribed locus, moderately similar to NP_998497.1 hypothetical protein LOC406641 [Danio rerio]
FM166544	1499	M021--E12_088	660	Ola.2698	unknown	Transcribed locus, weakly similar to NP_001025315.1 hypothetical protein LOC560495 [Danio rerio]
FM166556	1997	m006--D11_091	659	Ola.8814	known	Transcribed locus, moderately similar to NP_001025994.1 suppressor of G2 allele of SKP1 [Gallus gallus]
FM166561	3332	M049--B6_046	658	Ola.12531	known	Transcribed locus, moderately similar to NP_001026540.1 nuclear receptor co-repressor/HDAC3 complex subunit [Gallus gallus]
FM166565	3496	M064--C4_028	658	Ola.171	known	Transformer 2a
FM166566	2565	M092--G6_036	658	Ola.3488	unknown	Transcribed locus
FM166570	2466	M039--C8_060	658	Ola.18381	known	Transcribed locus, moderately similar to NP_956017.1 activating transcription factor 1 [Danio rerio]
FM166584	875	M038--B3_029	657	Ola.9870	known	Alpha 2,6 sialyltransferase I
FM166587	1547	M057--E1_007	657	Ola.9867	known	Dmrt1-B (Dmrt1) mRNA, partial cds, alternatively spliced
FM166591	740	M085--E12_088	656	Ola.914	known	Transcribed locus, moderately similar to XP_001495649.1 PREDICTED: similar to ALR-like protein [Equus caballus]
FM166597	958	M052--F11_085	655	Ola.12052	unknown	Transcribed locus
FM166601	2936	M088--G7_051	655	Ola.18104	known	Myosin heavy chain
FM166602	1692	M036--G3_019	655	Ola.9075	unknown	Transcribed locus, weakly similar to NP_001017842.1 hypothetical protein LOC550540 [Danio rerio]
FM166603	2650	M030--H7_049	655	Ola.4512	unknown	Transcribed locus, moderately similar to NP_001091371.1 hypothetical protein LOC100037213 [Xenopus laevis]
FM166612	735	M092--E2_008	654	Ola.16153	known	Transcribed locus, strongly similar to NP_038653.1 platelet-activating factor acetylhydrolase, isoform 1b, beta1 subunit [Mus musculus]
FM166614	1441	M034--H5_033	653	Ola.4264	known	Transcribed locus, moderately similar to NP_620137.1 FCH domain only 2 [Homo sapiens]
FM166625	3170	M052--G4_020	653	Ola.426	known	Transcribed locus, moderately similar to NP_571450.1 proteasome activator subunit 1 [Danio rerio]
FM166632	1325	M062--G1_003	652	Ola.11977	known	Transcribed locus, weakly similar to XP_001343384.1; cyclin E2 [Danio rerio]
FM166635	2392	M076--B8_062	652	Ola.12192	unknown	Transcribed locus, moderately similar to NP_001034322.1 hypothetical protein LOC627585 [Mus musculus]
FM166637	719	M059--E4_024	652	Ola.1009	known	Transcribed locus, weakly similar to NP_001005994.1 peroxisome biogenesis factor 10 [Danio rerio]
FM166641	1180	M030--D12_090	652	Ola.11572	known	Transcribed locus, moderately similar to NP_991171.1 dynein, light chain, Tctex-type 3 [Danio rerio]
FM166645	2707	M004--H9_077	652	Ola.1323	unknown	Transcribed locus, moderately similar to XP_001519597.1 PREDICTED: similar to RIKEN cDNA 3110057O12 gene, partial [Ornithorhynchus anatinus]
FM166655	3109	M035--B3_029	651	Ola.1065	unknown	Transcribed locus, weakly similar to NP_001002623.1 hypothetical protein LOC436896 [Danio rerio]
FM166656	1966	M045--C10_076	651	Ola.2869	unknown	Transcribed locus, weakly similar to NP_001006019.1 hypothetical protein LOC325430 [Danio rerio]
FM166660	118	M056--H5_033	651	Ola.2886	unknown	Transcribed locus, moderately similar to NP_956780.1 hypothetical protein LOC393458 [Danio rerio]
FM166662	2017	M063--H1_001	651	Ola.1341	known	Transcribed locus, moderately similar to NP_001026768.1 poly(A) binding protein, cytoplasmic 1 [Gallus gallus]
FM166664	2624	M062--H12_082	651	Ola.19958	known	Transcribed locus, weakly similar to NP_571552.1 major histocompatibility complex class II DEB [Danio rerio]
FM166671	618	M036--H1_001	650	Ola.17919	unknown	Transcribed locus, weakly similar to NP_060792.1 hypothetical protein LOC55776 [Homo sapiens]
FM166672	1568	M074--B4_030	650	Ola.723	known	Transcribed locus, moderately similar to NP_766526.2 sex comb on midleg-like 4 [Mus musculus]
FM166685	1712	M035--B2_014	650	Ola.5453	known	Transcribed locus, strongly similar to NP_001012551.1 chaperonin containing TCP1, subunit 2 (beta) [Gallus gallus]
FM166692	967	m010--H10_066	649	Ola.9147	known	Transcribed locus, weakly similar to NP_956211.1 synaptojanin 2 binding protein [Danio rerio]
FM166700	3020	M088--H2_002	649	Ola.18059	unknown	Transcribed locus, moderately similar to XP_001335932.1 PREDICTED: hypothetical protein [Danio rerio]
FM166713	246	M080--G11_083	648	Ola.1901	known	Transcribed locus, strongly similar to NP_001005827.1 Ras-related protein Rab-11A [Gallus gallus]
FM166714	1445	M081--E10_072	648	Ola.17803	unknown	Transcribed locus, moderately similar to XP_699375.2 PREDICTED: similar to OTTHUMP00000016460 [Danio rerio]
FM166715	1628	M069--B3_029	648	Ola.2923	known	Transcribed locus, weakly similar to NP_001008618.1 occludin b [Danio rerio]
FM166716	3458	M054--B8_062	648	Ola.4257	known	Transcribed locus, moderately similar to NP_001006291.1 tumor differentially expressed protein 1 [Gallus gallus]
FM166721	938	M050--B1_013	647	Ola.2235	unknown	Transcribed locus, moderately similar to XP_001331528.1 PREDICTED: hypothetical protein [Danio rerio]
FM166723	2489	M074--H1_001	647	Ola.14251	known	Transcribed locus, moderately similar to NP_001026003.1 cysteine and histidine-rich domain (CHORD)-containing, zinc binding protein 1 [Gallus gallus]
FM166727	2427	m007--A7_063	647	Ola.17469	unknown	Transcribed locus, moderately similar to NP_001017825.1 hypothetical protein LOC550523 [Danio rerio]
FM166730	1050	M084--D7_057	646	Ola.9023	unknown	Transcribed locus, moderately similar to XP_690873.2 PREDICTED: hypothetical protein [Danio rerio]
FM166739	3611	M077--H2_002	646	Ola.12425	redundant	Transcribed locus, strongly similar to NP_848930.1 ADP-ribosylation factor-like 8 [Homo sapiens]
FM166745	2701	M023--A7_063	646	Ola.14915	known	Transcribed locus, strongly similar to NP_957381.1 transportin 3 [Danio rerio]
FM166747	3311	M055--D11_089	645	Ola.7485	known	Transcribed locus, weakly similar to NP_443099.1 voltage gated channel like 1 [Homo sapiens]
FM166753	852	M018--D12_090	645	Ola.3932	known	Transcribed locus, moderately similar to NP_003849.2 cyclin K isoform 2 [Homo sapiens]
FM166755	2106	M035--H8_050	645	Ola.11796	unknown	Transcribed locus, strongly similar to NP_001017454.1 hypothetical protein LOC307833 [Rattus norvegicus]
FM166761	2719	M018--A7_063	645	Ola.9493	known	Transcribed locus, weakly similar to NP_001013309.2 tRNA phosphotransferase 1 [Danio rerio]
FM166762	1659	M065--A8_064	644	Ola.14382	unknown	Transcribed locus, weakly similar to XP_001346669.1 PREDICTED: hypothetical protein, partial [Danio rerio]
FM166763	1311	m014--D12_090	644	Ola.5226	known	ZPA domain containing protein
FM166770	132	M081--B1_013	644	Ola.1018	known	Transcribed locus, strongly similar to NP_001011986.1 splicing factor 3a, subunit 2, 66kDa [Rattus norvegicus]
FM166778	2574	m006--C12_087	644	Ola.177	known	Caspase 3B
FM166779	1956	M068--D9_073	644	Ola.3283	known	Transcribed locus, strongly similar to NP_001002719.1 IMP4, U3 small nucleolar ribonucleoprotein, homolog [Danio rerio]
FM166781	2602	M026--D10_074	643	Ola.11771	known	Transcribed locus, strongly similar to NP_064320.1 cysteine-rich PDZ-binding protein [Mus musculus]
FM166784	2632	M035--B7_061	643	Ola.4431	known	Transcribed locus, weakly similar to NP_956381.1 thioredoxin interacting protein [Danio rerio]
FM166787	2127	M004--B4_030	643	Ola.3633	unknown	Transcribed locus, moderately similar to NP_001038846.1 hypothetical protein LOC751664 [Danio rerio]
FM166793	863	M065--A2_016	643	Ola.9635	unknown	Transcribed locus, weakly similar to XP_001335974.1 PREDICTED: hypothetical protein [Danio rerio]
FM166794	1353	M028--C2_012	643	Ola.5255	known	Transcribed locus, weakly similar to NP_001008675.1 mitochondrial ribosomal protein L51 [Gallus gallus]
FM166796	770	M083--B2_014	643	Ola.11637	known	Transcribed locus, moderately similar to XP_001507308.1 PREDICTED: similar to DEAD Box Protein 5, partial [Ornithorhynchus anatinus]
FM166799	2444	m010--B6_046	642	Ola.12111	unknown	Transcribed locus, moderately similar to NP_001002572.1 hypothetical protein LOC436845 [Danio rerio]
FM166807	1819	M040--G1_003	642	Ola.11895	known	Transcribed locus, moderately similar to NP_059015.1 protein disulfide isomerase associated 3 [Rattus norvegicus]
FM166810	3053	M046--D4_026	642	Ola.14756	unknown	Transcribed locus, weakly similar to XP_001345276.1 PREDICTED: hypothetical protein [Danio rerio]
FM166819	764	M057--E5_039	641	Ola.18751	unknown	Transcribed locus
FM166829	3444	M062--E11_087	640	Ola.14317	unknown	Transcribed locus
FM166835	3114	m008--G12_084	640	Ola.5518	unknown	Transcribed locus
FM166841	311	M044--E2_008	640	Ola.7453	known	Transcribed locus, strongly similar to NP_001007767.1 stress-induced-phosphoprotein 1 (Hsp70/Hsp90-organizing protein) [Danio rerio]
FM166844	2563	M078--B5_045	640	Ola.17212	known	Transcribed locus, moderately similar to NP_997948.2 parvalbumin isoform 1c [Danio rerio]
FM166849	529	m010--F9_069	639	Ola.1374	unknown	Transcribed locus, weakly similar to NP_001038839.1 hypothetical protein LOC751657 [Danio rerio]
FM166851	3492	M082--G8_052	639	Ola.10608	unknown	Transcribed locus, moderately similar to XP_696143.1 PREDICTED: hypothetical protein [Danio rerio]
FM166865	208	M077--F1_005	638	Ola.10748	unknown	Transcribed locus, weakly similar to XP_001337137.1 PREDICTED: similar to LOC495955 protein [Danio rerio]
FM166866	626	M072--G3_019	638	Ola.9808	unknown	Transcribed locus
FM166871	3279	M061--E3_023	638	Ola.1167	known	Transcribed locus, weakly similar to NP_898869.1 zinc finger, MYND-type containing 8 isoform c [Homo sapiens]
FM166872	3275	M026--A9_079	638	Ola.2955	unknown	Transcribed locus
FM166873	1013	M024--G11_083	637	Ola.12187	unknown	Transcribed locus, weakly similar to NP_001070189.1 hypothetical protein LOC767754 [Danio rerio]
FM166886	1326	M070--H7_049	637	Ola.8716	unknown	Transcribed locus
FM166888	3094	M042--G6_036	637	Ola.15389	known	Transcribed locus, strongly similar to NP_001007480.1 ribosomal protein L4 [Gallus gallus]
FM166889	912	M024--A5_047	637	Ola.11812	redundant	Transcribed locus, weakly similar to NP_062253.1 stromal cell derived factor receptor 1 [Rattus norvegicus]
FM166891	411	M054--G12_084	637	Ola.9536	unknown	Transcribed locus, weakly similar to XP_684567.2 PREDICTED: hypothetical protein LOC324551 isoform 1 [Danio rerio]
FM166894	2401	M024--H6_034	636	Ola.14905	known	Transcribed locus, moderately similar to NP_956967.1 zinc finger protein [Danio rerio]
FM166899	1451	M071--E5_039	636	Ola.18616	known	Transcribed locus, weakly similar to NP_001080354.1 EGF-like-domain, multiple 6 [Xenopus laevis]
FM166900	297	M039--E5_039	636	Ola.15382	known	Transcribed locus, moderately similar to XP_001520527.1 PREDICTED: similar to sensory organ homeobox-1, partial [Ornithorhynchus anatinus]
FM166901	1996	M020--D12_090	636	Ola.6382	known	Cytochrome P450 11beta
FM166903	209	M087--C12_092	636	Ola.15877	unknown	Transcribed locus, weakly similar to NP_001108267.1 hypothetical protein LOC100137646 [Xenopus laevis]
FM166904	2756	M058--A2_016	636	Ola.9809	known	Transcribed locus, moderately similar to NP_991208.1 phosphatidylinositol glycan anchor biosynthesis, class F [Danio rerio]
FM166906	2024	M077--E10_072	636	Ola.13873	unknown	Transcribed locus
FM166915	2494	M074--C3_027	635	Ola.5254	known	Transcribed locus, strongly similar to XP_001334945.1 PREDICTED: similar to Glutamate-ammonia ligase (glutamine synthase) a isoform 2 [Danio rerio]
FM166923	1100	M004--D6_047	635	Ola.17605	known	Transcribed locus, moderately similar to NP_001070706.1 signal peptide peptidase-like 2B isoform 3 [Homo sapiens]
FM166928	2776	M064--A5_047	635	Ola.10862	known	Transcribed locus, moderately similar to NP_001005872.1 HIV-1 tat interactive protein, homolog [Rattus norvegicus]
FM166930	549	M037--F6_038	635	Ola.16921	unknown	Transcribed locus
FM166933	2528	M047--C1_011	635	Ola.12736	unknown	Transcribed locus
FM166938	240	M048--A5_047	635	Ola.4294	unknown	Transcribed locus, weakly similar to XP_692511.1 PREDICTED: hypothetical protein isoform 1 [Danio rerio]
FM166940	1534	m015--C9_075	635	Ola.15110	known	Transcribed locus, moderately similar to NP_957115.1 transcription factor AP-2 epsilon [Danio rerio]
FM166947	1557	M019--B3_029	634	Ola.2205	known	Transcribed locus, strongly similar to NP_001007663.1 archain [Rattus norvegicus]
FM166948	3285	M067--E5_039	634	Ola.11586	known	Transcribed locus, weakly similar to NP_955874.1 hyaluronan mediated motility receptor [Danio rerio]
FM166958	3471	M033--G7_051	634	Ola.9871	known	Alpha 2,6 sialyltransferase II
FM166960	1918	M047--D12_090	634	Ola.14085	known	Transcribed locus, weakly similar to NP_957092.1 transmembrane protein 126A [Danio rerio]
FM166971	3001	M065--A4_032	633	Ola.9965	known	Transcribed locus, moderately similar to XP_687696.2 PREDICTED: similar to AHNAK nucleoprotein [Danio rerio]
FM166976	3213	M049--F12_086	633	Ola.12522	unknown	Transcribed locus
FM166977	3205	M036--A8_064	633	Ola.14994	known	Transcribed locus, moderately similar to NP_957464.1 vaccinia related kinase 2 [Danio rerio]
FM166983	499	m008--B11_093	632	Ola.5269	known	Transcribed locus, strongly similar to XP_001515885.1 PREDICTED: similar to Processing of precursor 7, ribonuclease P subunit (S. cerevisiae), partial [Ornithorhynchus anatinus]
FM166991	3416	M076--D3_025	632	Ola.11937	unknown	Transcribed locus, moderately similar to XP_001333819.1 PREDICTED: hypothetical protein [Danio rerio]
FM166993	3352	M037--F1_005	632	Ola.5849	unknown	Transcribed locus
FM166995	1758	M037--C7_059	632	Ola.9125	known	Transcribed locus, moderately similar to NP_956436.1 sorting and assembly machinery component 50 homolog [Danio rerio]
FM166998	3062	M038--C1_011	632	Ola.5910	unknown	Transcribed locus, moderately similar to NP_998094.1 hypothetical protein LOC405865 [Danio rerio]
FM166999	3430	m014--C9_075	632	Ola.7354	known	Transcribed locus, weakly similar to XP_860629.1 PREDICTED: similar to General transcription factor 3C polypeptide 1 (Transcription factor IIIC-alpha subunit) (TF3C-alpha) (TFIIIC 220 kDa subunit) (TFIIIC220) (TFIIIC box B-binding subunit) isoform 5 [Cani
FM167000	1191	M050--D1_009	631	Ola.4917	known	Transcribed locus, weakly similar to NP_055871.1 ribosomal RNA processing 1 homolog B [Homo sapiens]
FM167012	2239	M044--G4_020	631	Ola.3562	unknown	Transcribed locus
FM167024	1610	M081--B5_045	630	Ola.9706	unknown	Transcribed locus, moderately similar to XP_001344682.1 PREDICTED: hypothetical protein, partial [Danio rerio]
FM167025	2443	M080--G1_003	630	Ola.805	known	Transcribed locus, moderately similar to NP_998760.1 iron-sulfur cluster assembly enzyme isoform ISCU2 precursor [Homo sapiens]
FM167026	2076	M087--G10_068	629	Ola.13160	known	Transcribed locus, strongly similar to NP_001003642.1 kaptin (actin binding protein) [Danio rerio]
FM167027	1336	M091--A6_048	629	Ola.12048	unknown	Transcribed locus
FM167045	892	M046--B6_046	629	Ola.85	known	Cytochrome P-450 17alpha-hydroxylase/C17,20-lyase
FM167048	2655	M064--F3_021	629	Ola.3283	redundant	Transcribed locus, strongly similar to NP_001002719.1 IMP4, U3 small nucleolar ribonucleoprotein, homolog [Danio rerio]
FM167053	2592	M024--H9_065	628	Ola.15499	known	Transcribed locus, strongly similar to XP_683822.1 PREDICTED: similar to 40S ribosomal protein S27 isoform 1 [Danio rerio]
FM167054	2307	m010--G1_003	628	Ola.7985	known	Transcribed locus, weakly similar to NP_055703.1 family with sequence similarity 3, member C precursor [Homo sapiens]
FM167057	2277	M020--B6_046	628	Ola.12555	unknown	Transcribed locus, moderately similar to XP_001332049.1 PREDICTED: hypothetical protein [Danio rerio]
FM167060	1490	M075--D1_009	628	Ola.1680	known	Transcribed locus, weakly similar to NP_956499.1 peroxisomal biogenesis factor 12 [Danio rerio]
FM167062	3015	M005--E1_007	628	Ola.5483	known	Transcribed locus, strongly similar to NP_001004283.1 eukaryotic translation initiation factor 3 subunit D [Rattus norvegicus]
FM167064	3504	M073--G7_051	628	Ola.13772	known	Transcribed locus, weakly similar to NP_998676.1 acetylserotonin O-methyltransferase-like [Danio rerio]
FM167073	937	M043--F9_069	628	Ola.12066	unknown	Transcribed locus, moderately similar to NP_956594.1 hypothetical protein LOC393270 [Danio rerio]
FM167080	1404	M082--B5_045	628	Ola.14851	known	Transcribed locus, weakly similar to XP_343460.3 PREDICTED: similar to RAB6B, member RAS oncogene family [Rattus norvegicus]
FM167081	2477	M058--H9_065	628	Ola.13312	unknown	Transcribed locus, weakly similar to XP_696782.2 PREDICTED: hypothetical protein [Danio rerio]
FM167088	2796	m014--C2_012	627	Ola.1742	known	Transcribed locus, moderately similar to NP_955875.1 polymerase (DNA-directed), alpha (70kD) [Danio rerio]
FM167091	3412	M087--G12_084	627	Ola.10881	known	Transcribed locus, moderately similar to NP_001027927.1 SMC4 protein [Takifugu rubripes]
FM167104	3228	M086--H8_050	626	Ola.18925	known	Transcribed locus, moderately similar to NP_997786.1 UDP-N-acteylglucosamine pyrophosphorylase 1 [Danio rerio]
FM167106	48	M086--H5_033	626	Ola.18070	known	Transcribed locus, weakly similar to NP_001096685.1 collagen, type VI, alpha 3 [Canis lupus familiaris]
FM167107	3194	M090--E2_008	626	Ola.4170	unknown	Transcribed locus
FM167129	16	M023--B10_078	625	Ola.17731	known	Transcribed locus, moderately similar to NP_956091.1 N-myc downstream regulated family member 3b [Danio rerio]
FM167130	27	M021--F8_054	625	Ola.10466	unknown	Transcribed locus
FM167136	144	M073--F7_053	625	Ola.14639	known	Transcribed locus, moderately similar to NP_956291.1 TAR (HIV) RNA binding protein 2 [Danio rerio]
FM167140	1533	M045--B8_062	625	Ola.13813	known	Transcribed locus, weakly similar to NP_840063.1 PX domain containing serine/threonine kinase short isoform [Mus musculus]
FM167142	3596	m010--A9_079	625	Ola.12007	unknown	Transcribed locus
FM167148	169	M064--G8_052	625	Ola.18300	unknown	Transcribed locus, weakly similar to XP_001341035.1 PREDICTED: similar to MGC108395 protein [Danio rerio]
FM167150	2797	M040--A10_080	625	Ola.3572	unknown	Transcribed locus
FM167156	2442	M057--C6_044	624	Ola.1389	known	Transcribed locus, strongly similar to NP_998022.1 osteoclast stimulating factor 1 [Danio rerio]
FM167158	3489	M092--F8_054	624	Ola.11503	known	Transcribed locus, moderately similar to NP_036356.1 NIMA (never in mitosis gene a)-related kinase 1 [Homo sapiens]
FM167161	2603	M058--F12_086	624	Ola.6586	unknown	Transcribed locus, moderately similar to NP_001032496.1 hypothetical protein LOC641478 [Danio rerio]
FM167167	2091	M091--A10_080	624	Ola.13074	known	Transcribed locus, moderately similar to NP_004562.2 PBX/knotted 1 homeobox 1 [Homo sapiens]
FM167170	3153	M088--E12_088	624	Ola.12439	known	Transcribed locus, moderately similar to NP_001026405.1 5'-nucleotidase, cytosolic II [Gallus gallus]
FM167174	2569	m012--B9_077	623	Ola.1088	known	Transcribed locus, strongly similar to NP_998313.1 LSM12 homolog [Danio rerio]
FM167175	1706	M060--F1_005	623	Ola.16328	unknown	Transcribed locus, strongly similar to XP_001334434.1 PREDICTED: hypothetical protein [Danio rerio]
FM167177	2471	m013--C11_091	623	Ola.5514	unknown	Transcribed locus, moderately similar to XP_683303.2 PREDICTED: hypothetical protein [Danio rerio]
FM167180	3108	M004--G12_097	623	Ola.6496	known	Transcribed locus, moderately similar to NP_001026094.1 TBP-associated factor 8 [Gallus gallus]
FM167183	2244	M058--B12_094	623	Ola.6231	known	Transcribed locus, moderately similar to NP_001003488.1 pyruvate kinase, muscle, b [Danio rerio]
FM167185	1673	M047--G7_051	623	Ola.3827	known	Transcribed locus, moderately similar to XP_684794.2 PREDICTED: similar to Myomesin 2 [Danio rerio]
FM167187	3590	M052--A12_096	623	Ola.9989	known	Transcribed locus, moderately similar to XP_001337655.1 PREDICTED: similar to Family with sequence similarity 54, member B [Danio rerio]
FM167194	473	M062--D8_058	622	Ola.2170	unknown	Transcribed locus, weakly similar to XP_001340676.1 PREDICTED: hypothetical protein [Danio rerio]
FM167198	1993	M083--G7_051	622	Ola.2772	known	Transcribed locus, strongly similar to NP_001006060.1 dual specificity phosphatase 14 [Danio rerio]
FM167200	2745	M005--A10_080	622	Ola.16832	unknown	Transcribed locus
FM167206	2397	M077--G4_020	622	Ola.3135	unknown	Transcribed locus
FM167213	2293	M016--D9_073	622	Ola.5283	known	Transcribed locus, weakly similar to NP_835234.1 selenoprotein H [Danio rerio]
FM167214	3212	M027--D5_041	622	Ola.10082	unknown	Transcribed locus, moderately similar to NP_001037794.1 hypothetical protein LOC555304 [Danio rerio]
FM167215	3521	m015--F8_054	622	Ola.2574	known	Transcribed locus, moderately similar to NP_571144.2 connexin 43.4 [Danio rerio]
FM167220	753	M080--F10_070	621	Ola.18	known	ZPC domain containing protein 4
FM167222	1931	M005--B4_030	621	Ola.17847	known	Transcribed locus, moderately similar to NP_446107.2 dynamin 1-like [Rattus norvegicus]
FM167223	2406	M079--A7_063	621	Ola.2455	known	Transcribed locus, moderately similar to NP_031396.1 replication factor C 5 isoform 1 [Homo sapiens]
FM167224	1592	M073--D3_025	621	Ola.11390	unknown	Transcribed locus, weakly similar to NP_001038584.1 hypothetical protein LOC566768 [Danio rerio]
FM167225	68	M073--B8_062	621	Ola.3397	unknown	Transcribed locus
FM167234	3168	M050--G6_036	621	Ola.1312	known	Transcribed locus, strongly similar to NP_001003564.1 polymerase (RNA) II (DNA directed) polypeptide E [Danio rerio]
FM167245	546	M023--D9_073	620	Ola.4583	unknown	Transcribed locus
FM167250	537	M038--E2_008	620	Ola.19539	unknown	Transcribed locus, weakly similar to NP_001108029.1 hypothetical protein LOC100136838 [Danio rerio]
FM167251	113	M061--G4_020	620	Ola.16812	unknown	Transcribed locus
FM167252	1792	M024--G8_052	620	Ola.7307	unknown	Transcribed locus, moderately similar to NP_001003487.1 hypothetical protein LOC445093 [Danio rerio]
FM167255	1823	M021--G10_068	620	Ola.2160	known	Transcribed locus, strongly similar to NP_001020580.1 histone deacetylase 1 [Rattus norvegicus]
FM167259	3240	M058--E6_040	620	Ola.2207	known	Transcribed locus, strongly similar to NP_034541.2 histone deacetylase 3 [Mus musculus]
FM167271	1217	M060--G5_035	619	Ola.10646	known	Transcribed locus, strongly similar to XP_691370.1 PREDICTED: similar to PTC7 protein phosphatase homolog (S. cerevisiae) [Danio rerio]
FM167272	2726	M016--B8_062	619	Ola.12451	unknown	Transcribed locus, weakly similar to XP_417655.2 PREDICTED: similar to KIAA0478 protein [Gallus gallus]
FM167275	1928	M063--G1_003	619	Ola.8190	unknown	Transcribed locus, moderately similar to NP_001003557.1 hypothetical protein LOC445163 [Danio rerio]
FM167289	2564	M077--B11_093	618	Ola.7302	known	Transcribed locus, moderately similar to XP_707456.1 PREDICTED: cysteinyl-tRNA synthetase isoform 5 [Danio rerio]
FM167298	3531	M074--F12_086	618	Ola.11672	known	Transcribed locus, moderately similar to NP_998242.1 ubiquitin-like, containing PHD and RING finger domains, 1 [Danio rerio]
FM167299	2743	M022--F4_022	618	Ola.113	known	Estrogen receptor beta
FM167310	519	M056--D3_025	617	Ola.11647	unknown	Transcribed locus
FM167311	3408	m009--B4_030	617	Ola.11561	known	Transcribed locus, moderately similar to NP_056338.1 small fragment nuclease [Homo sapiens]
FM167312	1493	M055--H8_050	617	Ola.14876	unknown	Transcribed locus, weakly similar to NP_956736.1 hypothetical protein LOC393414 [Danio rerio]
FM167313	116	M067--F2_006	617	Ola.18965	known	Transcribed locus, moderately similar to NP_061903.2 DEAH (Asp-Glu-Ala-His) box polypeptide 29 [Homo sapiens]
FM167316	3635	M037--A7_063	617	Ola.1518	known	Transcribed locus, moderately similar to NP_956793.1 nedd8 activating enzyme E1 subunit 1 [Danio rerio]
FM167319	2253	M020--C5_043	617	Ola.5473	known	Transcribed locus, strongly similar to NP_991162.1 transmembrane protein 32 [Danio rerio]
FM167327	2872	M046--H12_082	617	Ola.10929	unknown	Transcribed locus, moderately similar to NP_001038913.1 hypothetical protein LOC751738 [Danio rerio]
FM167333	3178	M023--G6_036	617	Ola.1234	unknown	Transcribed locus
FM167338	647	M021--D6_042	616	Ola.11812	known	Transcribed locus, weakly similar to NP_062253.1 stromal cell derived factor receptor 1 [Rattus norvegicus]
FM167344	865	m013--A10_080	616	Ola.15693	known	Transcribed locus, moderately similar to NP_001026640.1 sno, strawberry notch homolog 1 [Gallus gallus]
FM167347	583	M065--D9_073	616	Ola.2009	known	Transcribed locus, moderately similar to NP_001025426.1 protein geranylgeranyltransferase type I, beta subunit [Danio rerio]
FM167348	3189	M088--E2_008	616	Ola.17969	unknown	Transcribed locus
FM167354	1596	M055--G2_004	616	Ola.10906	unknown	Transcribed locus, weakly similar to NP_001017646.1 hypothetical protein LOC550339 [Danio rerio]
FM167359	152	M025--E5_039	616	Ola.10040	known	Transcribed locus, strongly similar to NP_571524.1 ELAV-like protein 3 [Danio rerio]
FM167361	1793	M026--E12_088	616	Ola.16857	unknown	Transcribed locus
FM167375	992	m006--H10_089	615	Ola.8178	known	Transcribed locus, weakly similar to XP_001252733.1 PREDICTED: similar to TRIP12 protein [Bos taurus]
FM167379	2325	M071--A2_016	615	Ola.16813	known	Transcribed locus, strongly similar to NP_057661.3 RAB6B, member RAS oncogene family [Homo sapiens]
FM167381	86	M049--G2_004	615	Ola.17029	known	Transcribed locus, moderately similar to NP_001004004.1 succinate dehydrogenase complex, subunit D, integral membrane protein [Danio rerio]
FM167386	249	M082--G10_068	615	Ola.9552	unknown	Transcribed locus, moderately similar to XP_695850.2 PREDICTED: hypothetical protein [Danio rerio]
FM167396	3588	M089--H9_065	614	Ola.1569	known	Transcribed locus, moderately similar to NP_001014024.1 RNA binding motif protein 13 [Rattus norvegicus]
FM167399	3306	m010--D5_041	614	Ola.6621	known	Transcribed locus, moderately similar to NP_001017879.1 syntaxin 6 [Danio rerio]
FM167406	450	M071--F5_037	614	Ola.19216	unknown	Transcribed locus
FM167412	1718	M018--C1_011	614	Ola.5300	known	Transcribed locus, moderately similar to NP_957378.1 CDC5 cell division cycle 5-like [Danio rerio]
FM167419	3577	M034--C6_044	614	Ola.19478	unknown	Transcribed locus, strongly similar to XP_001508001.1 PREDICTED: hypothetical protein, partial [Ornithorhynchus anatinus]
FM167426	32	M077--D4_026	614	Ola.13634	unknown	Transcribed locus, moderately similar to NP_001096091.1 hypothetical protein LOC100124594 [Danio rerio]
FM167435	3638	M081--H1_001	613	Ola.10650	unknown	Transcribed locus, moderately similar to XP_001333382.1 PREDICTED: hypothetical protein [Danio rerio]
FM167441	25	M087--D4_026	613	Ola.16342	redundant	Transcribed locus, moderately similar to NP_998227.1 ubiquitin-like modifier activating enzyme 1 [Danio rerio]
FM167448	1727	m013--H12_082	613	Ola.79	known	Gi1 alpha subunit
FM167458	2031	M069--D5_041	612	Ola.16455	unknown	Transcribed locus
FM167482	1502	M016--E11_087	612	Ola.6379	known	OlGPCPR-gamma mRNA for G protein coupled progestin receptor gamma
FM167485	490	M054--F7_053	611	Ola.851	unknown	Transcribed locus
FM167487	2133	M078--A9_079	611	Ola.5725	known	Transcribed locus, moderately similar to NP_001026734.1 cysteine-rich, angiogenic inducer, 61 [Gallus gallus]
FM167491	2109	M088--F7_053	611	Ola.350	known	Transcribed locus, strongly similar to NP_690842.1 amyloid beta (A4) precursor protein b [Danio rerio]
FM167507	3440	M051--A8_064	611	Ola.8061	known	Transcribed locus, moderately similar to XP_001341975.1 PREDICTED: similar to Propionyl-Coenzyme A carboxylase, alpha polypeptide [Danio rerio]
FM167510	1375	M068--G6_036	611	Ola.12744	unknown	Transcribed locus, moderately similar to NP_001070769.1 hypothetical protein LOC768158 [Danio rerio]
FM167514	2122	M027--F4_022	610	Ola.2091	known	Transcribed locus, moderately similar to NP_956464.1 actin-related protein 10 homolog [Danio rerio]
FM167515	746	M064--D7_057	610	Ola.3118	known	Transcribed locus, moderately similar to NP_989891.1 activin A receptor, type I [Gallus gallus]
FM167528	962	M049--A1_015	610	Ola.18297	known	Transcribed locus, moderately similar to NP_705745.3 transmembrane protein 41B [Mus musculus]
FM167539	335	m008--F3_021	610	Ola.12072	unknown	Transcribed locus, weakly similar to NP_001107089.1 hypothetical protein LOC569468 [Danio rerio]
FM167543	1797	M032--C4_028	609	Ola.13570	unknown	Transcribed locus, moderately similar to NP_956727.1 hypothetical protein LOC393405 [Danio rerio]
FM167562	1541	M074--D2_010	609	Ola.12270	known	Beta1,4-galactosyltransferase 7
FM167570	3402	m008--C10_076	609	Ola.18610	known	Transcribed locus, weakly similar to NP_671477.1 rRNA promoter binding protein [Rattus norvegicus]
FM167573	2913	M091--C11_091	609	Ola.17904	known	Transcribed locus, strongly similar to NP_998323.1 tropomyosin 4 isoform 2 [Danio rerio]
FM167574	2978	M070--F12_086	608	Ola.5224	known	Transcribed locus, moderately similar to NP_001020581.1 chromatin modifying protein 5 [Rattus norvegicus]
FM167582	2667	M020--F8_054	608	Ola.7577	known	Transcribed locus, moderately similar to NP_001028893.1 integrin alpha V [Danio rerio]
FM167584	1039	M043--A3_031	608	Ola.17714	unknown	Transcribed locus
FM167585	843	M077--G6_036	608	Ola.10969	known	Transcribed locus, weakly similar to NP_742062.1 proline-rich proteoglycan 2 [Rattus norvegicus]
FM167594	2327	M059--E9_071	608	Ola.1832	known	Transcribed locus, strongly similar to NP_006494.1 proteasome 26S ATPase subunit 4 isoform 1 [Homo sapiens]
FM167595	3502	M061--A7_063	608	Ola.14102	redundant	Transcribed locus, moderately similar to NP_956995.1 WD repeat domain 21 [Danio rerio]
FM167602	564	M075--A11_095	608	Ola.16230	unknown	Transcribed locus
FM167610	299	M050--E9_071	607	Ola.4803	unknown	Transcribed locus, strongly similar to NP_001003756.1 hypothetical protein LOC445300 [Danio rerio]
FM167614	2654	M070--C6_044	607	Ola.7607	unknown	Transcribed locus
FM167615	1814	M085--E10_072	607	Ola.2961	known	Transcribed locus, weakly similar to NP_001081631.1 Xsox17-alpha protein [Xenopus laevis]
FM167621	163	M087--B11_093	607	Ola.10202	unknown	Transcribed locus, moderately similar to XP_709320.2 PREDICTED: hypothetical protein isoform 2 [Danio rerio]
FM167622	553	M021--A11_095	607	Ola.3094	unknown	Transcribed locus
FM167630	1055	M050--C3_027	607	Ola.15178	known	Transcribed locus, moderately similar to NP_001038458.1 NFS1 nitrogen fixation 1 [Danio rerio]
FM167633	443	M074--B9_077	607	Ola.16677	known	Transcribed locus, weakly similar to NP_002190.2 interferon regulatory factor 2 [Homo sapiens]
FM167634	2284	M075--H8_050	607	Ola.17003	unknown	Transcribed locus
FM167649	3570	M088--C12_092	606	Ola.17033	unknown	Transcribed locus
FM167654	2660	M053--G6_036	606	Ola.170	known	Transformer 2b
FM167657	2973	M083--G5_035	606	Ola.9869	known	Transcribed locus, moderately similar to NP_001002071.1 sirtuin (silent mating type information regulation 2 homolog) 6 [Danio rerio]
FM167661	657	m010--C6_044	606	Ola.5517	known	Transcribed locus, moderately similar to NP_956228.1 vacuolar H+ ATPase G1 [Danio rerio]
FM167665	2191	M029--G11_083	606	Ola.5138	known	Y-box binding protein
FM167668	1731	M062--E8_056	606	Ola.11076	known	Transcribed locus, moderately similar to NP_001073432.1 vascular endothelial zinc finger 1 [Danio rerio]
FM167670	1413	M050--C1_011	606	Ola.12587	known	Transcribed locus, weakly similar to NP_956937.1 solute carrier family 30 (zinc transporter), member 4 [Danio rerio]
FM167672	1455	M075--B6_046	606	Ola.3494	unknown	Transcribed locus
FM167684	920	M040--F3_021	605	Ola.14474	known	Transcribed locus, strongly similar to XP_001332666.1 PREDICTED: similar to Phosphorylase b kinase regulatory subunit alpha, skeletal muscle isoform (Phosphorylase kinase alpha M subunit), partial [Danio rerio]
FM167686	2942	M031--D2_010	605	Ola.15604	known	Transcribed locus, weakly similar to NP_998398.1 activating transcription factor 4 [Danio rerio]
FM167687	213	M083--D6_042	605	Ola.16958	unknown	Transcribed locus, moderately similar to XP_685623.2 PREDICTED: similar to LOC402838 protein isoform 1 [Danio rerio]
FM167689	2025	M038--E7_055	605	Ola.8585	known	Membrane-type matrix metalloproteinase
FM167695	334	m006--C4_023	605	Ola.1325	known	Transcribed locus, strongly similar to NP_058612.3 bladder cancer associated protein [Mus musculus]
FM167708	221	M020--D7_057	605	Ola.7289	unknown	Transcribed locus, weakly similar to NP_997758.1 hypothetical protein LOC321686 [Danio rerio]
FM167709	1772	M025--C9_075	604	Ola.1193	known	Transcribed locus, moderately similar to NP_001003523.1 succinate dehydrogenase complex, subunit C, integral membrane protein [Danio rerio]
FM167710	2313	M090--A8_064	604	Ola.5558	known	Transcribed locus, strongly similar to NP_032733.1 N-myristoyltransferase 1 [Mus musculus]
FM167712	1073	M021--G3_019	604	Ola.16878	unknown	Transcribed locus
FM167714	946	M040--G8_052	604	Ola.9662	unknown	Transcribed locus, weakly similar to NP_001096594.1 hypothetical protein LOC570997 [Danio rerio]
FM167722	3036	M025--D1_009	604	Ola.2872	known	Transcribed locus, weakly similar to XP_001369278.1 PREDICTED: similar to CDK5RAP2 [Monodelphis domestica]
FM167730	2681	M059--A5_047	604	Ola.6255	known	Ribosomal protein L11
FM167738	2548	M024--B9_077	604	Ola.4968	unknown	Transcribed locus
FM167742	3514	M069--A11_095	604	Ola.16013	known	Transcribed locus, moderately similar to NP_001012498.1 betaine-homocysteine methyltransferase [Danio rerio]
FM167745	1999	M042--C2_012	604	Ola.9489	known	Transcribed locus, weakly similar to NP_001004080.1 gelsolin [Rattus norvegicus]
FM167749	2434	M052--E4_024	603	Ola.12151	redundant	Transcribed locus, weakly similar to NP_001026495.1 cytokine induced protein 29 kDa [Gallus gallus]
FM167752	3131	M039--A8_064	603	Ola.14166	known	Transcribed locus, moderately similar to NP_001017640.1 aldo-keto reductase family 1, member A1 [Danio rerio]
FM167755	2165	M023--E1_007	603	Ola.18443	known	Transcribed locus, strongly similar to NP_060769.3 ubiquitin-conjugating enzyme E2W (putative) isoform 2 [Homo sapiens]
FM167760	2249	M083--E9_071	603	Ola.14693	known	Transcribed locus, moderately similar to NP_955925.1 Rac GTPase-activating protein 1 [Danio rerio]
FM167761	2608	M051--G6_036	603	Ola.4587	known	Transcribed locus, moderately similar to XP_533797.2 PREDICTED: similar to polybromo 1 isoform 2 isoform 1 [Canis familiaris]
FM167763	956	M003--H10_089	603	Ola.3050	unknown	Transcribed locus, weakly similar to XP_685481.2 PREDICTED: hypothetical protein [Danio rerio]
FM167764	3364	M031--D7_057	603	Ola.1788	unknown	Transcribed locus, moderately similar to NP_001038806.1 hypothetical protein LOC751596 [Danio rerio]
FM167766	435	M004--D12_095	603	Ola.12939	unknown	Transcribed locus
FM167771	3278	M035--A3_031	603	Ola.17079	known	Transcribed locus, weakly similar to XP_850586.1 PREDICTED: similar to transcription termination factor, RNA polymerase I [Canis familiaris]
FM167774	3003	M041--E3_023	603	Ola.8565	known	Meiosis-specific cohesin subunit SMC1 beta
FM167777	2134	M059--D8_058	602	Ola.10446	known	Transcribed locus, weakly similar to XP_001342384.1 PREDICTED: similar to ovulatory protein-2 [Danio rerio]
FM167781	1695	M062--H2_002	602	Ola.6575	known	Transcribed locus, moderately similar to NP_001002375.1 RD RNA binding protein [Danio rerio]
FM167791	1016	M079--E5_039	602	Ola.11018	unknown	Transcribed locus
FM167793	2330	M020--E3_023	602	Ola.11624	known	Transcribed locus, weakly similar to XP_422008.1 PREDICTED: similar to CARS-Cyp [Gallus gallus]
FM167796	2287	M011--C2_012	602	Ola.5670	unknown	Transcribed locus
FM167802	3569	M073--A6_048	602	Ola.10405	unknown	Transcribed locus
FM167805	1094	M031--E7_055	602	Ola.3372	known	Transcribed locus, moderately similar to NP_878283.1 serine (or cysteine) proteinase inhibitor, clade C (antithrombin), member 1 [Danio rerio]
FM167808	2850	M086--D4_026	602	Ola.10903	known	Transcribed locus, weakly similar to NP_996950.1 senescence downregulated leo1-like [Danio rerio]
FM167816	592	M059--G9_067	601	Ola.1933	unknown	Transcribed locus
FM167830	326	M086--A3_031	601	Ola.1587	unknown	Transcribed locus, weakly similar to NP_956628.1 hypothetical protein LOC393305 [Danio rerio]
FM167839	1367	M022--E7_055	600	Ola.17416	known	Transcribed locus, moderately similar to XP_616212.3 PREDICTED: similar to protein tyrosine phosphatase, receptor type, M [Bos taurus]
FM167842	2067	M083--A1_015	600	Ola.3406	unknown	Transcribed locus, weakly similar to NP_001025606.1 MGC108323 protein [Xenopus tropicalis]
FM167855	3604	M066--C12_092	600	Ola.1651	unknown	Transcribed locus, weakly similar to NP_001020348.1 hypothetical protein LOC573998 [Danio rerio]
FM167861	1781	M083--B7_061	600	Ola.14726	unknown	Transcribed locus, moderately similar to XP_001337205.1 PREDICTED: hypothetical protein isoform 1 [Danio rerio]
FM167863	3640	M063--D8_058	599	Ola.5348	known	Transcribed locus, moderately similar to NP_001025241.1 glutathione peroxidase 4b [Danio rerio]
FM167865	2413	M017--A1_015	599	Ola.10658	unknown	Transcribed locus
FM167867	2088	M031--D10_074	599	Ola.13035	unknown	Transcribed locus, moderately similar to XP_697761.1 PREDICTED: hypothetical protein [Danio rerio]
FM167870	1803	m006--D8_063	599	Ola.6046	known	Transcribed locus, strongly similar to NP_062754.1 vacuolar protein sorting 29 [Mus musculus]
FM167871	2292	M061--B7_061	599	Ola.1783	known	Transcribed locus, moderately similar to XP_001517676.1 PREDICTED: similar to kinesin-related protein, partial [Ornithorhynchus anatinus]
FM167875	1998	M085--C4_028	599	Ola.1132	unknown	Transcribed locus, weakly similar to XP_853692.1 PREDICTED: hypothetical protein XP_848599 [Canis familiaris]
FM167878	3050	M022--H1_001	599	Ola.11291	unknown	Transcribed locus
FM167881	1211	M018--G6_036	599	Ola.9084	known	Transcribed locus, weakly similar to XP_694656.2 PREDICTED: similar to leukocyte immune-type receptor 3 [Danio rerio]
FM167892	1525	M091--E7_055	599	Ola.19959	known	Transcribed locus, weakly similar to NP_571552.1 major histocompatibility complex class II DEB [Danio rerio]
FM167898	2416	M046--F2_006	599	Ola.9017	known	Transcribed locus, moderately similar to NP_005517.1 heat shock transcription factor 1 [Homo sapiens]
FM167901	446	M048--D4_026	599	Ola.11321	unknown	Transcribed locus, weakly similar to XP_001334698.1 PREDICTED: similar to MGC85141 protein [Danio rerio]
FM167908	1139	M080--F12_086	598	Ola.15626	known	Transcribed locus, strongly similar to NP_001032429.1 eukaryotic translation initiation factor 6 [Rattus norvegicus]
FM167929	3592	M044--G7_051	598	Ola.3177	known	Transcribed locus, moderately similar to NP_956063.1 suppression of tumorigenicity 13 [Danio rerio]
FM167933	573	M074--A2_016	598	Ola.1526	unknown	Transcribed locus, moderately similar to XP_001341916.1 PREDICTED: hypothetical protein [Danio rerio]
FM167935	3474	M055--A2_016	598	Ola.7394	unknown	Transcribed locus, moderately similar to XP_001340426.1 PREDICTED: hypothetical protein [Danio rerio]
FM167939	1124	M016--H10_066	597	Ola.5303	known	Transcribed locus, moderately similar to NP_997976.1 zuotin related factor 1 [Danio rerio]
FM167944	1794	M051--A11_095	597	Ola.10259	known	Heat shock protein 10
FM167950	3485	M026--F5_037	597	Ola.19265	unknown	Transcribed locus, weakly similar to XP_688950.1 PREDICTED: hypothetical protein [Danio rerio]
FM167957	125	M035--F6_038	597	Ola.16073	unknown	Transcribed locus, weakly similar to XP_001332991.1 PREDICTED: hypothetical protein [Danio rerio]
FM167960	2388	m013--B3_029	596	Ola.10076	unknown	Transcribed locus, moderately similar to XP_684174.1 PREDICTED: hypothetical protein [Danio rerio]
FM167962	53	M088--A12_096	596	Ola.16156	unknown	Transcribed locus
FM167963	243	M086--H7_049	596	Ola.10852	known	Transcribed locus, moderately similar to NP_997725.1 B-cell CLL/lymphoma 7A [Danio rerio]
FM167966	1110	m008--F11_085	596	Ola.19844	known	Transcribed locus, weakly similar to XP_001477372.1 PREDICTED: similar to carbon catabolite repression 4 protein homolog [Mus musculus]
FM167968	1981	M030--F4_022	596	Ola.2546	known	Transcribed locus, moderately similar to NP_998057.1 nucleoporin 43 [Danio rerio]
FM167978	59	M063--H6_034	596	Ola.10076	unknown	Transcribed locus, moderately similar to XP_684174.1 PREDICTED: hypothetical protein [Danio rerio]
FM167984	405	M083--D1_009	596	Ola.8923	unknown	Transcribed locus
FM167991	1583	M059--B5_045	596	Ola.10915	known	Transcribed locus, weakly similar to NP_001091970.1 sickle tail isoform 2 [Homo sapiens]
FM168001	584	M069--C1_011	595	Ola.5976	unknown	Transcribed locus, strongly similar to NP_001088817.1 hypothetical protein LOC496089 [Xenopus laevis]
FM168006	2997	m010--A8_064	595	Ola.8101	unknown	Transcribed locus, strongly similar to XP_001336658.1 PREDICTED: hypothetical protein [Danio rerio]
FM168010	314	M081--B4_030	595	Ola.15015	known	Transcribed locus, moderately similar to XP_001107227.1 PREDICTED: similar to transmembrane protein 48 [Macaca mulatta]
FM168018	3400	M059--A2_016	595	Ola.10763	unknown	Transcribed locus, weakly similar to XP_693216.1 PREDICTED: hypothetical protein LOC564794 [Danio rerio]
FM168020	2064	M044--H11_081	595	Ola.9808	unknown	Transcribed locus
FM168021	514	M084--A3_031	595	Ola.15582	unknown	Transcribed locus
FM168023	636	M031--E10_072	595	Ola.16655	unknown	Transcribed locus, weakly similar to XP_691559.1 PREDICTED: hypothetical protein [Danio rerio]
FM168035	3557	M047--F7_053	594	Ola.11391	unknown	Transcribed locus, moderately similar to NP_001003440.1 hypothetical protein LOC445046 [Danio rerio]
FM168048	3419	M005--E11_087	594	Ola.16256	known	Transcribed locus, weakly similar to XP_001344550.1 PREDICTED: similar to WD SOCS-box protein 2 [Danio rerio]
FM168058	315	M066--B8_062	594	Ola.4260	known	Transcribed locus, weakly similar to XP_001334616.1 PREDICTED: similar to proteophosphoglycan 5 [Danio rerio]
FM168066	939	M090--E3_023	593	Ola.10650	unknown	Transcribed locus, moderately similar to XP_001333382.1 PREDICTED: hypothetical protein [Danio rerio]
FM168075	337	M058--D8_058	593	Ola.15833	known	Transcribed locus, weakly similar to XP_697505.2 PREDICTED: similar to serine proteinase inhibitor, clade B, member 1 [Danio rerio]
FM168077	2100	M038--D3_025	593	Ola.16196	known	Transcribed locus, weakly similar to NP_033086.1 regucalcin [Mus musculus]
FM168078	2611	M026--H1_001	593	Ola.161	known	Complement component 4 (within H-2S)
FM168079	2612	M036--F12_086	593	Ola.3945	known	Complement component C3-1
FM168082	2708	M017--B9_077	593	Ola.3092	unknown	Transcribed locus
FM168091	2838	M086--C6_044	593	Ola.16088	redundant	Transcribed locus, weakly similar to XP_001190232.1 PREDICTED: similar to RNA-directed DNA polymerase (Reverse transcriptase) [Strongylocentrotus purpuratus]
FM168093	906	M076--C11_091	593	Ola.13247	known	Transcribed locus, weakly similar to NP_956370.1 methionyl-tRNA synthetase [Danio rerio]
FM168101	3317	M011--A2_016	592	Ola.18443	redundant	Transcribed locus, strongly similar to NP_060769.3 ubiquitin-conjugating enzyme E2W (putative) isoform 2 [Homo sapiens]
FM168108	317	M071--H2_002	592	Ola.14564	known	Transcribed locus, strongly similar to NP_034110.1 C-terminal binding protein 2 [Mus musculus]
FM168113	2902	M072--D4_026	592	Ola.15921	known	Transcribed locus, weakly similar to NP_998384.1 A kinase (PRKA) anchor protein 8-like [Danio rerio]
FM168114	2360	M051--C10_076	592	Ola.13764	unknown	Transcribed locus
FM168124	3395	M048--B12_094	592	Ola.3168	unknown	Transcribed locus
FM168126	1733	M039--E9_071	592	Ola.1795	known	Transcribed locus, strongly similar to NP_033022.1 RAB1, member RAS oncogene family [Mus musculus]
FM168127	1939	m006--E5_036	592	Ola.9204	unknown	Transcribed locus, moderately similar to XP_699783.2 PREDICTED: similar to LOC553326 protein [Danio rerio]
FM168136	2976	M031--G5_035	591	Ola.17144	unknown	Transcribed locus, weakly similar to XP_689547.2 PREDICTED: hypothetical protein [Danio rerio]
FM168143	1383	M091--F3_021	591	Ola.9856	known	Beta-3-glucoronyltransferase-S (b3gat2 gene)
FM168146	704	M074--B10_078	591	Ola.3814	unknown	Transcribed locus
FM168147	743	m013--E3_023	591	Ola.11233	known	Transcribed locus, weakly similar to NP_956524.1 ankyrin repeat, SAM and basic leucine zipper domain containing 1 [Danio rerio]
FM168149	1121	M029--A8_064	591	Ola.9542	known	Transcribed locus, moderately similar to NP_001038623.1 SET binding factor 1 [Danio rerio]
FM168152	3045	M027--E6_040	591	Ola.10615	unknown	Transcribed locus, moderately similar to XP_001345503.1 PREDICTED: hypothetical protein [Danio rerio]
FM168165	3268	M064--C7_059	591	Ola.9856	redundant	Beta-3-glucoronyltransferase-S (b3gat2 gene)
FM168167	69	M047--H2_002	591	Ola.6675	known	Transcribed locus, moderately similar to NP_001008521.1 protein tyrosine kinase 9 [Rattus norvegicus]
FM168178	134	M043--F2_006	590	Ola.12394	known	Transcribed locus, weakly similar to NP_001015507.1 Vpr-binding protein [Mus musculus]
FM168179	3250	m013--G4_020	590	Ola.2604	redundant	Transcribed locus, strongly similar to NP_775370.1 eukaryotic translation elongation factor 1 gamma [Danio rerio]
FM168182	871	M027--E3_023	590	Ola.6980	known	Transcribed locus, strongly similar to NP_058893.1 CUG triplet repeat,RNA-binding protein 2 [Rattus norvegicus]
FM168184	888	M060--H8_050	590	Ola.17400	unknown	Transcribed locus, moderately similar to XP_001336117.1 PREDICTED: hypothetical protein, partial [Danio rerio]
FM168196	1685	M072--C11_091	590	Ola.18293	unknown	Transcribed locus, weakly similar to NP_001082802.1 hypothetical protein LOC326845 [Danio rerio]
FM168208	364	M019--E4_024	589	Ola.6272	known	Transcribed locus, moderately similar to NP_001002086.1 nudix (nucleoside diphosphate linked moiety X)-type motif 5 [Danio rerio]
FM168214	2187	M004--H11_093	589	Ola.10168	unknown	Transcribed locus, strongly similar to NP_991159.1 hypothetical protein LOC402888 [Danio rerio]
FM168218	2716	M058--B11_093	589	Ola.535	unknown	Transcribed locus, moderately similar to NP_001038824.1 hypothetical protein LOC751640 [Danio rerio]
FM168224	1014	M064--G10_068	589	Ola.16927	unknown	Transcribed locus
FM168227	1165	M017--A10_080	589	Ola.4404	redundant	Transcribed locus, weakly similar to NP_840082.1 selenoprotein P, plasma, 1a [Danio rerio]
FM168239	2547	m009--C11_091	589	Ola.19069	unknown	Transcribed locus
FM168257	1677	M083--A10_080	588	Ola.9542	redundant	Transcribed locus, moderately similar to NP_001038623.1 SET binding factor 1 [Danio rerio]
FM168262	3524	M079--H5_033	588	Ola.16588	unknown	Transcribed locus
FM168263	1666	M077--A1_015	588	Ola.11563	unknown	Transcribed locus
FM168267	3618	M071--C7_059	588	Ola.1638	unknown	Transcribed locus, moderately similar to NP_998600.1 hypothetical protein LOC406744 [Danio rerio]
FM168269	686	M044--H1_001	588	Ola.5426	known	Transcribed locus, strongly similar to NP_989656.1 mago-nashi homolog, proliferation-associated [Gallus gallus]
FM168276	2931	M020--C8_060	587	Ola.16004	known	Transcribed locus, moderately similar to NP_038961.2 vesicle-associated membrane protein, associated protein A [Mus musculus]
FM168280	2940	M029--B3_029	587	Ola.2408	unknown	Transcribed locus, weakly similar to NP_998233.1 hypothetical protein LOC406341 [Danio rerio]
FM168290	1351	M021--C10_076	587	Ola.11725	unknown	Transcribed locus, weakly similar to NP_001057775.1 Os06g0529800 [Oryza sativa (japonica cultivar-group)]
FM168294	2665	M048--G11_083	587	Ola.1690	unknown	Transcribed locus
FM168298	3179	M082--F10_070	587	Ola.12034	unknown	Transcribed locus, weakly similar to NP_001082934.1 hypothetical protein LOC100037308 [Danio rerio]
FM168305	2079	M061--D12_090	586	Ola.1822	unknown	Transcribed locus, weakly similar to NP_848720.1 hypothetical protein LOC28126 [Mus musculus]
FM168306	2583	M052--A2_016	586	Ola.2387	known	Transcribed locus, moderately similar to XP_898240.1 PREDICTED: similar to GTP-binding protein 10 (putative) [Mus musculus]
FM168310	2117	J-97_067	586	Ola.6756	unknown	Transcribed locus, moderately similar to XP_690746.2 PREDICTED: hypothetical protein [Danio rerio]
FM168313	1581	M032--E2_008	586	Ola.10555	known	Transcribed locus, weakly similar to NP_001005542.1 WD repeat domain 34 [Rattus norvegicus]
FM168330	438	M018--F11_085	585	Ola.15483	known	Transcribed locus, strongly similar to NP_001026004.1 ribosomal protein S11 [Gallus gallus]
FM168335	1874	M082--H1_001	585	Ola.7762	unknown	Transcribed locus
FM168340	2530	M071--H11_081	585	Ola.9818	unknown	Transcribed locus, moderately similar to NP_001103302.1 hypothetical protein LOC100126103 [Danio rerio]
FM168349	2620	M080--C10_076	585	Ola.5782	known	Transcribed locus, weakly similar to NP_081771.2 transmembrane protein 144 [Mus musculus]
FM168351	428	M028--B6_046	585	Ola.1733	unknown	Transcribed locus
FM168357	455	M081--A4_032	585	Ola.4628	unknown	Transcribed locus
FM168361	827	M069--H10_066	585	Ola.14305	known	Transcribed locus, weakly similar to XP_706574.2 PREDICTED: similar to putative extensin, partial [Danio rerio]
FM168366	1107	M086--D11_089	584	Ola.5680	known	Transcribed locus, strongly similar to NP_031419.1 actin, beta, cytoplasmic [Mus musculus]
FM168382	1515	M049--D6_042	584	Ola.17683	known	Transcribed locus, moderately similar to NP_001007802.1 Yip1 domain family, member 3 [Rattus norvegicus]
FM168395	1954	M024--C7_059	584	Ola.13827	known	Transcribed locus, strongly similar to NP_001012096.1 cytotoxic granule-associated RNA binding protein 1 [Rattus norvegicus]
FM168401	3543	M090--C5_043	584	Ola.3184	known	Transcribed locus, strongly similar to NP_001012934.1 heat shock 60kDa protein 1 (chaperonin) [Gallus gallus]
FM168402	3041	M049--A11_095	583	Ola.12089	known	Transcribed locus, weakly similar to XP_688249.2 PREDICTED: similar to LEK1 [Danio rerio]
FM168406	736	M078--C4_028	583	Ola.13121	unknown	Transcribed locus
FM168413	985	M055--A11_095	583	Ola.7618	known	Transcribed locus, weakly similar to XP_001504340.1 PREDICTED: similar to rabkinesin6 [Equus caballus]
FM168415	559	M024--F6_038	583	Ola.9746	unknown	Transcribed locus, moderately similar to NP_001017793.1 hypothetical protein LOC550491 [Danio rerio]
FM168420	3190	M050--H8_050	583	Ola.5531	known	Transcribed locus, moderately similar to NP_571746.1 ATPase, Na+/K+ transporting, beta 1b polypeptide [Danio rerio]
FM168422	1132	M086--B1_013	583	Ola.9222	unknown	Transcribed locus, weakly similar to XP_001344167.1 PREDICTED: hypothetical protein [Danio rerio]
FM168431	3130	M066--A5_047	583	Ola.506	known	Calmodulin
FM168442	333	M027--B8_062	583	Ola.1470	known	Transcribed locus, weakly similar to NP_766186.2 WD repeat and HMG-box DNA binding protein 1 [Mus musculus]
FM168447	1063	M086--F9_069	583	Ola.9847	unknown	Transcribed locus, weakly similar to NP_001088687.1 hypothetical protein LOC495951 [Xenopus laevis]
FM168449	2274	M040--A11_095	583	Ola.2299	known	Transcribed locus, moderately similar to NP_001025714.1 electron transfer flavoprotein, alpha polypeptide [Gallus gallus]
FM168450	1732	M076--G5_035	583	Ola.10349	known	Transcribed locus, weakly similar to NP_003073.1 small nuclear RNA activating complex, polypeptide 1, 43kDa [Homo sapiens]
FM168456	2036	m014--H11_081	583	Ola.833	known	Transcribed locus, weakly similar to XP_001086694.1 PREDICTED: similar to steroid receptor RNA activator 1 [Macaca mulatta]
FM168462	1103	M023--E7_055	582	Ola.6472	known	Transcribed locus, strongly similar to XP_001340243.1 PREDICTED: similar to Uxs1 protein [Danio rerio]
FM168464	502	M056--G2_004	582	Ola.11484	known	Transcribed locus, moderately similar to NP_001017651.1 golgi SNAP receptor complex member 1 [Danio rerio]
FM168467	548	M019--H7_049	582	Ola.12234	known	Transcribed locus, strongly similar to NP_058036.1 cyclin-dependent kinase 2 isoform 2 [Mus musculus]
FM168468	158	M052--E9_071	582	Ola.11177	unknown	Transcribed locus
FM168470	90	M072--A5_047	582	Ola.11402	known	Transcribed locus, moderately similar to XP_001511258.1 PREDICTED: similar to Bruton agammaglobulinemia tyrosine kinase [Ornithorhynchus anatinus]
FM168480	2784	M052--D2_010	582	Ola.1744	known	Transcribed locus, strongly similar to NP_032709.1 neural precursor cell expressed, developmentally down-regulated gene 8 [Mus musculus]
FM168481	1428	M089--E10_072	582	Ola.5320	known	Transcribed locus, moderately similar to NP_571227.1 proteasome (prosome, macropain) subunit, beta type, 6 [Danio rerio]
FM168483	3291	M021--A4_032	582	Ola.19531	known	Transcribed locus, strongly similar to NP_963878.2 ribosomal protein L12 [Danio rerio]
FM168490	698	M061--E11_087	582	Ola.3562	unknown	Transcribed locus
FM168492	3283	M066--E1_007	581	Ola.4903	unknown	Transcribed locus, weakly similar to XP_691860.2 PREDICTED: hypothetical protein [Danio rerio]
FM168496	2452	M091--A7_063	581	Ola.2792	known	Transcribed locus, moderately similar to NP_956151.1 heat shock protein 4 [Danio rerio]
FM168499	36	M090--G2_004	581	Ola.14971	known	Transcribed locus, moderately similar to NP_991134.2 BCL2/adenovirus E1B interacting protein 3-like [Danio rerio]
FM168520	3316	M070--D2_010	581	Ola.19705	known	Transcribed locus, strongly similar to NP_739823.1 NADH dehydrogenase subunit 4L [Oryzias latipes]
FM168529	41	M090--E4_024	581	Ola.11177	known	Transcribed locus, strongly similar to NP_006306.2 ring finger protein 3 [Homo sapiens]
FM168535	2163	m013--F7_053	580	Ola.5249	known	Transcribed locus, strongly similar to XP_693456.1 PREDICTED: ubiquitin-conjugating enzyme E2L 3, like isoform 3 [Danio rerio]
FM168542	952	M069--H12_082	580	Ola.13311	unknown	Transcribed locus, weakly similar to XP_698867.2 PREDICTED: hypothetical protein [Danio rerio]
FM168543	386	M088--B7_061	580	Ola.11975	unknown	Transcribed locus, weakly similar to XP_001488462.1 PREDICTED: similar to FKSG26 [Equus caballus]
FM168549	758	m010--D6_042	580	Ola.5158	known	Transcribed locus, strongly similar to NP_031640.1 catenin (cadherin associated protein), beta 1, 88kDa [Mus musculus]
FM168551	1481	M033--H5_033	580	Ola.1858	known	Transcribed locus, strongly similar to NP_001025772.1 inosine monophosphate dehydrogenase 2 [Gallus gallus]
FM168557	2294	M034--C5_043	580	Ola.11947	unknown	Transcribed locus, moderately similar to NP_001084732.1 hypothetical protein LOC414697 [Xenopus laevis]
FM168562	3453	M073--E9_071	580	Ola.1367	redundant	Transcribed locus, moderately similar to NP_064576.1 mitochondrial ribosomal protein S22 [Homo sapiens]
FM168563	2125	M080--H9_065	580	Ola.15527	known	Transcribed locus, strongly similar to NP_006799.1 Sec61 beta subunit [Homo sapiens]
FM168576	1262	M017--D8_058	579	Ola.13237	known	Transcribed locus, moderately similar to NP_653333.1 E1B-55kDa-associated protein 5 isoform d [Homo sapiens]
FM168580	1517	M048--B3_029	579	Ola.19581	known	Transcribed locus, moderately similar to NP_001027464.1 zinc finger protein 207 isoform b [Homo sapiens]
FM168594	1563	M003--C1_002	579	Ola.13219	known	Transcribed locus, strongly similar to NP_001038254.1 neuro-oncological ventral antigen 1 [Danio rerio]
FM168598	3121	M031--B6_046	579	Ola.1303	known	Transcribed locus, weakly similar to NP_001039167.1 novel protein similar to ovarian carcinoma immunoreactive antigen (OCIA) [Xenopus tropicalis]
FM168599	2238	M063--G5_035	579	Ola.7752	known	Furin endoprotease
FM168604	2638	M003--G12_097	579	Ola.6550	known	Transcribed locus, moderately similar to NP_001002506.1 LYR motif containing 1 [Danio rerio]
FM168606	3540	m014--C8_060	579	Ola.7260	known	Transcribed locus, strongly similar to NP_956629.1 mediator of RNA polymerase II transcription, subunit 18 homolog [Danio rerio]
FM168610	3124	M039--G7_051	579	Ola.12052	unknown	Transcribed locus
FM168614	3585	M056--H6_034	578	Ola.11446	unknown	Transcribed locus, weakly similar to XP_691126.2 PREDICTED: hypothetical protein [Danio rerio]
FM168616	1015	M074--A8_064	578	Ola.5539	unknown	Transcribed locus
FM168628	3201	M084--D2_010	578	Ola.10324	unknown	Transcribed locus
FM168633	2591	M047--B9_077	578	Ola.11453	known	Transcribed locus, weakly similar to XP_001343535.1 PREDICTED: similar to Ccdc5 protein [Danio rerio]
FM168634	3249	M040--C9_075	578	Ola.5025	unknown	Transcribed locus, weakly similar to NP_001073549.1 hypothetical protein LOC790935 [Danio rerio]
FM168639	3633	M043--B3_029	578	Ola.18027	unknown	Transcribed locus, weakly similar to NP_001018134.1 hypothetical protein LOC553180 [Danio rerio]
FM168641	2197	M070--E6_040	578	Ola.13644	known	Transcribed locus, moderately similar to XP_001331937.1 PREDICTED: similar to Pnn protein [Danio rerio]
FM168644	500	M043--E10_072	578	Ola.11974	known	Transcribed locus, moderately similar to NP_001003413.1 tryptophan rich basic protein [Danio rerio]
FM168646	2053	M061--F2_006	578	Ola.2234	known	Transcribed locus, moderately similar to NP_001026042.1 cell division cycle 2-like 1 (PITSLRE proteins) [Gallus gallus]
FM168648	3137	M086--F7_053	578	Ola.5279	known	Transcribed locus, moderately similar to NP_001038754.1 prefoldin subunit 2 [Danio rerio]
FM168651	1468	M035--A7_063	578	Ola.8263	unknown	Transcribed locus
FM168671	2343	m009--C5_043	577	Ola.2308	known	Transcribed locus, strongly similar to NP_001007839.1 small nuclear ribonucleoprotein D3 polypeptide 18kDa [Gallus gallus]
FM168672	2094	M026--A1_015	577	Ola.7536	unknown	Transcribed locus, moderately similar to NP_956900.1 hypothetical protein LOC393578 [Danio rerio]
FM168675	3241	M026--H5_033	577	Ola.14140	known	Transcribed locus, strongly similar to NP_001002750.1 RAB30, member RAS oncogene family [Danio rerio]
FM168676	1550	M060--E1_007	577	Ola.2261	known	Glycinamide ribonucleotide synthetase-aminoimidazole ribonucleotide synthetase-glycinamide ribonucleotide transformylase
FM168677	2208	M041--H3_017	577	Ola.10795	unknown	Transcribed locus
FM168690	2204	M082--D8_058	577	Ola.2594	unknown	Transcribed locus, moderately similar to NP_001032507.1 hypothetical protein LOC641490 [Danio rerio]
FM168698	1391	M005--H7_049	577	Ola.9628	known	Transcribed locus, strongly similar to NP_031502.1 ADP-ribosylation factor 1 [Mus musculus]
FM168699	2718	M023--D7_057	577	Ola.11838	unknown	Transcribed locus, moderately similar to NP_956724.1 hypothetical protein LOC393402 [Danio rerio]
FM168707	582	M027--B10_078	576	Ola.9661	unknown	Transcribed locus
FM168727	2399	M071--D8_058	576	Ola.9056	unknown	Transcribed locus, moderately similar to XP_001511769.1 PREDICTED: hypothetical protein [Ornithorhynchus anatinus]
FM168737	3206	M054--B12_094	576	Ola.12093	unknown	Transcribed locus, moderately similar to XP_708557.1 PREDICTED: hypothetical protein isoform 2 [Danio rerio]
FM168766	3143	M070--G4_020	575	Ola.5303	redundant	Transcribed locus, moderately similar to NP_997976.1 zuotin related factor 1 [Danio rerio]
FM168771	2250	M052--D10_074	575	Ola.1520	unknown	Transcribed locus, weakly similar to XP_001335909.1 PREDICTED: hypothetical protein [Danio rerio]
FM168772	2303	M017--H11_081	575	Ola.5903	known	Transcribed locus, moderately similar to NP_001017639.1 dCMP deaminase [Danio rerio]
FM168773	439	M062--B12_094	575	Ola.2170	unknown	Transcribed locus, weakly similar to XP_001340676.1 PREDICTED: hypothetical protein [Danio rerio]
FM168793	1973	m008--H1_001	575	Ola.1493	known	Transcribed locus, weakly similar to NP_006518.1 stem-loop (histone) binding protein [Homo sapiens]
FM168806	2529	M087--H6_034	575	Ola.9825	known	Timp-2a mRNA for tissue inhibitor of metalloproteinase-2a
FM168818	1317	M067--A10_080	575	Ola.11445	known	Transcribed locus, moderately similar to XP_693495.1 PREDICTED: similar to Calpain 1, (mu/I) large subunit [Danio rerio]
FM168838	2027	M019--D9_073	574	Ola.920	known	Transcribed locus, strongly similar to NP_001002526.1 ATPase, H+ transporting, V1 subunit F [Danio rerio]
FM168840	3488	M035--G12_084	574	Ola.18223	unknown	Transcribed locus
FM168842	556	M033--D5_041	574	Ola.5253	unknown	Transcribed locus, weakly similar to NP_872329.1 hypothetical protein LOC152100 [Homo sapiens]
FM168845	2552	m009--B9_077	574	Ola.17550	known	Transcribed locus, moderately similar to NP_001006474.1 apoptosis inhibitor 5 [Gallus gallus]
FM168849	1240	M034--C12_092	574	Ola.1927	unknown	Transcribed locus
FM168852	2584	M022--C6_044	574	Ola.16772	unknown	Transcribed locus
FM168853	2145	M077--C3_027	574	Ola.16184	unknown	Transcribed locus, strongly similar to NP_001005594.1 hypothetical protein LOC449552 [Danio rerio]
FM168859	2189	M031--A6_048	573	Ola.11216	known	Transcribed locus, moderately similar to NP_058674.1 ornithine aminotransferase [Mus musculus]
FM168873	739	M086--B5_045	573	Ola.4050	unknown	Transcribed locus
FM168877	3312	M028--C7_059	573	Ola.1195	known	Transcribed locus, strongly similar to NP_001002609.1 proteasome (prosome, macropain) subunit, beta type, 2 [Danio rerio]
FM168881	881	M079--C3_027	573	Ola.1097	unknown	Transcribed locus
FM168882	541	M066--B4_030	573	Ola.7699	known	Transcribed locus, weakly similar to NP_056163.1 RW1 protein [Homo sapiens]
FM168895	2969	M017--D6_042	573	Ola.10679	unknown	Transcribed locus
FM168902	3160	m009--E3_023	573	Ola.9157	known	Transcribed locus, weakly similar to NP_062157.1 chondroitin sulfate proteoglycan 5 isoform 1 [Rattus norvegicus]
FM168903	3553	M092--A5_047	573	Ola.2655	unknown	Transcribed locus
FM168910	914	M035--D12_090	572	Ola.9812	unknown	Transcribed locus, weakly similar to NP_956736.1 hypothetical protein LOC393414 [Danio rerio]
FM168912	2196	M018--A12_096	572	Ola.11554	known	Transcribed locus, strongly similar to NP_001894.2 catenin, alpha 1 [Homo sapiens]
FM168914	219	M083--D10_074	572	Ola.3239	unknown	Transcribed locus, weakly similar to XP_001345133.1 PREDICTED: similar to LOC402803 protein [Danio rerio]
FM168915	3319	M059--D11_089	572	Ola.15603	known	Transcribed locus, strongly similar to NP_001012828.1 ubiquitin-conjugating enzyme E2N [Gallus gallus]
FM168947	2318	M026--E9_071	572	Ola.19476	known	Vitellogenin 1
FM168948	1629	M003--D12_095	572	Ola.1051	known	Transcribed locus, weakly similar to NP_001007416.1 glomulin, like [Danio rerio]
FM168949	3526	M087--G3_019	572	Ola.16205	known	Transcribed locus, weakly similar to XP_512641.2 PREDICTED: similar to galectin-4 [Pan troglodytes]
FM168964	492	M088--G2_004	571	Ola.1255	known	Transcribed locus, strongly similar to NP_038691.1 splicing factor, arginine/serine-rich 3 (SRp20) [Mus musculus]
FM168965	3615	M052--D7_057	571	Ola.6907	known	Transcribed locus, moderately similar to XP_001338654.1 PREDICTED: similar to VHSV-induced protein-10 [Danio rerio]
FM168975	1540	M088--F6_038	571	Ola.3599	known	Transcribed locus, moderately similar to NP_001007290.1 ribose 5-phosphate isomerase A (ribose 5-phosphate epimerase) [Danio rerio]
FM168976	3386	M045--A2_016	571	Ola.851	known	Transcribed locus, strongly similar to XP_001334096.1 PREDICTED: similar to ryPTPR2Ab [Danio rerio]
FM168978	2340	M035--C12_092	571	Ola.5799	known	Transcribed locus, strongly similar to NP_054779.1 malignant T cell amplified sequence 1 [Homo sapiens]
FM168982	2770	M077--A3_031	571	Ola.3332	unknown	Transcribed locus
FM168990	2759	M068--A8_064	571	Ola.7119	known	Transcribed locus, moderately similar to NP_033573.1 zinc finger protein 161 [Mus musculus]
FM168997	2472	M066--A10_080	571	Ola.8244	known	Transcribed locus, weakly similar to NP_999931.1 mediator of RNA polymerase II transcription, subunit 25 homolog [Danio rerio]
FM168998	2671	M057--E9_071	571	Ola.5622	known	Transcribed locus, moderately similar to NP_955981.1 transaldolase 1 [Danio rerio]
FM169003	926	M018--F6_038	570	Ola.10245	unknown	Transcribed locus
FM169005	87	M060--F7_053	570	Ola.16641	known	BHLH protein DEC1b
FM169006	769	M032--H6_034	570	Ola.12932	known	Transcribed locus, moderately similar to NP_956023.1 general transcription factor IIF, polypeptide 1 [Danio rerio]
FM169009	3603	M025--E10_072	570	Ola.14283	unknown	Transcribed locus
FM169014	581	M022--E4_024	570	Ola.5273	unknown	Transcribed locus, moderately similar to XP_001367021.1 PREDICTED: hypothetical protein [Monodelphis domestica]
FM169024	2787	M078--E10_072	570	Ola.2530	known	Transcribed locus, weakly similar to NP_004583.2 splicing factor, arginine/serine-rich 8 [Homo sapiens]
FM169028	2792	M045--A4_032	570	Ola.13015	unknown	Transcribed locus, weakly similar to XP_001334450.1 PREDICTED: similar to LOC560387 protein [Danio rerio]
FM169029	1058	M050--C9_075	570	Ola.9661	unknown	Transcribed locus
FM169034	1116	M026--E7_055	570	Ola.2751	known	Transcribed locus, moderately similar to NP_001028472.2 guanine monphosphate synthetase [Mus musculus]
FM169038	379	M029--B5_045	569	Ola.18875	unknown	Transcribed locus, moderately similar to XP_691596.2 PREDICTED: hypothetical protein [Danio rerio]
FM169039	1287	M056--H10_066	569	Ola.15694	known	Transcribed locus, moderately similar to NP_990634.1 calpain 1, (mu/I) large subunit [Gallus gallus]
FM169041	1332	M051--D7_057	569	Ola.11415	unknown	Transcribed locus, moderately similar to XP_700217.2 PREDICTED: hypothetical protein [Danio rerio]
FM169042	2757	M066--D12_090	569	Ola.11497	known	Transcribed locus, moderately similar to NP_002906.1 replication factor C 3 isoform 1 [Homo sapiens]
FM169044	3259	M051--B3_029	569	Ola.16725	unknown	Transcribed locus
FM169046	1071	M021--F12_086	569	Ola.17943	known	Transcribed locus, weakly similar to NP_082686.1 interferon-inducible, double stranded RNA dependent inhibitor, protein-kinase [Mus musculus]
FM169052	1626	M032--G10_068	569	Ola.11123	unknown	Transcribed locus, weakly similar to XP_699944.2 PREDICTED: hypothetical protein [Danio rerio]
FM169059	2851	M027--E9_071	569	Ola.3735	unknown	Transcribed locus, weakly similar to XP_699175.2 PREDICTED: similar to KIAA1826 protein [Danio rerio]
FM169064	2063	M085--H9_065	569	Ola.15840	known	Transcribed locus, moderately similar to NP_942111.1 6-phosphofructo-2-kinase/fructose-2,6-biphosphatase 4 [Danio rerio]
FM169068	1301	M026--C1_011	569	Ola.2251	known	Transcribed locus, moderately similar to NP_055488.1 tetratricopeptide repeat domain 35 [Homo sapiens]
FM169069	281	M003--B12_094	569	Ola.15394	known	Transcribed locus, strongly similar to NP_958907.1 isocitrate dehydrogenase 1 (NADP+), soluble [Danio rerio]
FM169084	3424	M027--C8_060	568	Ola.9651	known	Heat shock 70kDa protein 2 isoform
FM169086	285	M060--H10_066	568	Ola.14734	known	Transcribed locus, strongly similar to XP_001332024.1 PREDICTED: similar to macoilin-1 [Danio rerio]
FM169098	2962	M041--A2_016	568	Ola.5438	known	Transcribed locus, weakly similar to NP_998389.1 guanine nucleotide binding protein-like 2 (nucleolar) [Danio rerio]
FM169109	2739	M027--C1_011	568	Ola.9287	unknown	Transcribed locus, weakly similar to XP_001335054.1 PREDICTED: hypothetical protein [Danio rerio]
FM169110	3234	M044--B8_062	568	Ola.5539	unknown	Transcribed locus
FM169115	2051	m010--F10_070	568	Ola.12229	known	Transcribed locus, strongly similar to NP_001017001.1 NMDA receptor regulated 1-like [Xenopus tropicalis]
FM169117	1900	M066--F8_054	568	Ola.14096	known	Transcribed locus, weakly similar to NP_001029081.1 E74-like factor 2 isoform 1 [Rattus norvegicus]
FM169118	1936	M043--D9_073	568	Ola.7973	unknown	Transcribed locus
FM169121	1173	M077--D6_042	567	Ola.15976	unknown	Transcribed locus, weakly similar to NP_001006022.1 hypothetical protein LOC450001 [Danio rerio]
FM169123	1710	m008--G5_035	567	Ola.15538	known	Transcribed locus, strongly similar to NP_620814.1 ribosomal protein L15 [Rattus norvegicus]
FM169127	2056	M057--D5_041	567	Ola.11115	redundant	Transcribed locus, weakly similar to NP_001036234.1 polymerase (DNA-directed), delta 3 [Danio rerio]
FM169166	1653	M091--B4_030	567	Ola.19981	known	Diencephalon/mesencephalon homeobox 1 isoform Mbx-L
FM169170	1826	M081--C9_075	566	Ola.14575	unknown	Transcribed locus, strongly similar to NP_001002409.1 hypothetical protein LOC436682 [Danio rerio]
FM169180	678	M041--B4_030	566	Ola.11251	unknown	Transcribed locus
FM169198	2373	M077--F8_054	566	Ola.2742	known	Transcribed locus, moderately similar to NP_001027829.1 swan [Takifugu rubripes]
FM169199	2222	M082--F1_005	566	Ola.7820	known	Transcribed locus, moderately similar to NP_001103994.1 bromodomain containing 2b [Danio rerio]
FM169207	3506	M063--D1_009	565	Ola.1367	redundant	Transcribed locus, moderately similar to NP_064576.1 mitochondrial ribosomal protein S22 [Homo sapiens]
FM169213	574	M081--A6_048	565	Ola.19894	known	Transcribed locus, weakly similar to XP_707254.1 PREDICTED: similar to LDLR dan isoform 5 [Danio rerio]
FM169222	1070	M051--D1_009	565	Ola.6907	unknown	Transcribed locus, weakly similar to NP_956665.1 hypothetical protein LOC393342 [Danio rerio]
FM169233	3398	M058--F2_006	565	Ola.12663	known	Transcribed locus, moderately similar to NP_033767.1 AE binding protein 2 isoform 3 [Mus musculus]
FM169250	429	M039--F8_054	565	Ola.4259	unknown	Transcribed locus
FM169255	269	M067--D4_026	565	Ola.4251	known	Transcribed locus, strongly similar to NP_006818.3 transmembrane emp24 domain-containing protein 10 precursor [Homo sapiens]
FM169259	1651	M020--B3_029	564	Ola.9270	unknown	Transcribed locus, weakly similar to NP_001038414.1 hypothetical protein LOC561006 [Danio rerio]
FM169265	1876	M074--E3_023	564	Ola.9272	unknown	Transcribed locus
FM169277	1982	M034--B7_061	564	Ola.230	known	Transcribed locus, strongly similar to NP_055580.1 translocase of outer mitochondrial membrane 20 homolog [Homo sapiens]
FM169286	1399	M032--H3_017	564	Ola.12288	known	Transcribed locus, moderately similar to NP_001070721.1 guanine nucleotide binding protein-like 1 [Danio rerio]
FM169291	2203	M035--C1_011	564	Ola.2594	unknown	Transcribed locus, moderately similar to NP_001032507.1 hypothetical protein LOC641490 [Danio rerio]
FM169294	1025	M073--E12_088	564	Ola.7605	redundant	Transcribed locus, moderately similar to NP_998484.1 F-box and WD repeat domain containing 5 [Danio rerio]
FM169310	1640	M051--B2_014	563	Ola.1622	known	Transcribed locus, moderately similar to NP_001004572.1 histone acetyltransferase 1 [Danio rerio]
FM169315	616	m010--G3_019	563	Ola.3429	known	Transcribed locus, weakly similar to NP_571202.1 lipoprotein lipase [Danio rerio]
FM169325	2524	M046--F1_005	563	Ola.2473	known	Transcribed locus, moderately similar to NP_001026005.1 protein phosphatase methylesterase-1 [Gallus gallus]
FM169343	1289	M022--D5_041	563	Ola.6421	known	Transcribed locus, strongly similar to NP_001002155.1 ribosomal protein L21 [Danio rerio]
FM169348	1995	M053--G11_083	563	Ola.11587	known	Transcribed locus, moderately similar to NP_003063.2 SWI/SNF-related matrix-associated actin-dependent regulator of chromatin a4 [Homo sapiens]
FM169351	503	M086--G2_004	563	Ola.18153	unknown	Transcribed locus, weakly similar to XP_001339942.1 PREDICTED: hypothetical protein [Danio rerio]
FM169354	3417	M003--G10_081	562	Ola.7851	known	Transcribed locus, moderately similar to NP_001035020.1 glycosyltransferase 8 domain containing 2 [Danio rerio]
FM169356	145	M022--E9_071	562	Ola.3608	unknown	Transcribed locus, moderately similar to NP_001002217.1 hypothetical protein LOC431764 [Danio rerio]
FM169357	2666	M090--E8_056	562	Ola.5878	known	Transcribed locus, moderately similar to NP_001026507.1 leucine aminopeptidase [Gallus gallus]
FM169362	1022	M048--B7_061	562	Ola.19588	known	Transcribed locus, strongly similar to NP_032973.1 protease (prosome, macropain) 26S subunit, ATPase 1 [Mus musculus]
FM169370	316	M016--F6_038	562	Ola.12151	known	Transcribed locus, weakly similar to NP_001026495.1 cytokine induced protein 29 kDa [Gallus gallus]
FM169371	3572	M045--F12_086	562	Ola.4450	unknown	Transcribed locus
FM169379	3155	M056--E3_023	562	Ola.9615	known	Transcribed locus, strongly similar to NP_998515.1 ras homolog gene family, member Ac [Danio rerio]
FM169405	1389	M058--A10_080	561	Ola.5309	known	Transcribed locus, strongly similar to NP_001883.4 casein kinase 1, alpha 1 isoform 2 [Homo sapiens]
FM169414	2282	M049--H5_033	561	Ola.7820	unknown	Transcribed locus
FM169415	1125	M071--C2_012	561	Ola.626	known	Transcribed locus, moderately similar to NP_957460.1 dynactin 2 (p50) [Danio rerio]
FM169421	3339	M056--E4_024	561	Ola.6560	known	Transcribed locus, moderately similar to XP_001231402.1 PREDICTED: similar to mitochondrial ribosomal protein S35 isoform 1 [Gallus gallus]
FM169422	2617	M052--C5_043	561	Ola.7119	known	Transcribed locus, weakly similar to NP_956435.1 ZW10 homolog, centromere/kinetochore protein [Danio rerio]
FM169428	3224	M078--F4_022	561	Ola.1538	unknown	Transcribed locus, weakly similar to NP_001013345.1 hypothetical protein LOC503749 [Danio rerio]
FM169430	585	M078--A3_031	561	Ola.6142	unknown	Transcribed locus, moderately similar to NP_001013489.1 hypothetical protein LOC541344 [Danio rerio]
FM169431	1419	M064--C3_027	561	Ola.4006	known	Transcribed locus, weakly similar to XP_686890.2 PREDICTED: similar to IL6ST nirs [Danio rerio]
FM169436	2972	M061--B2_014	561	Ola.10471	unknown	Transcribed locus, weakly similar to XP_001346103.1 PREDICTED: hypothetical protein [Danio rerio]
FM169439	2195	m014--C1_011	561	Ola.4595	unknown	Transcribed locus, moderately similar to XP_001331140.1 PREDICTED: hypothetical protein [Danio rerio]
FM169466	401	M022--D11_089	560	Ola.5162	known	Transcribed locus, weakly similar to NP_001001613.1 CD74 antigen (invariant polypeptide of major histocompatibility complex, class II antigen-associated) [Gallus gallus]
FM169467	1713	M004--F4_032	560	Ola.13089	known	Transcribed locus, moderately similar to XP_418609.2 PREDICTED: similar to dnaJ-like protein [Gallus gallus]
FM169469	1075	M080--E11_087	560	Ola.18990	unknown	Transcribed locus
FM169480	449	M045--C8_060	560	Ola.8185	known	Transcribed locus, moderately similar to NP_957098.1 mitochondria-associated granulocyte macrophage CSF signaling molecule [Danio rerio]
FM169487	3229	M026--G7_051	559	Ola.11414	unknown	Transcribed locus
FM169491	1811	M048--F5_037	559	Ola.924	unknown	Transcribed locus
FM169496	2263	M040--E1_007	559	Ola.1607	known	Transcribed locus, moderately similar to NP_998501.1 cathepsin B, a [Danio rerio]
FM169498	336	M081--B2_014	559	Ola.18183	known	Transcribed locus, weakly similar to XP_690998.2 PREDICTED: similar to myosin phosphatase-Rho interacting protein,, partial [Danio rerio]
FM169508	192	m013--F2_006	559	Ola.10465	known	Transcribed locus, moderately similar to NP_997975.1 structural maintenance of chromosomes 1A [Danio rerio]
FM169512	516	M045--A11_095	559	Ola.1868	known	Transcribed locus, moderately similar to NP_001025285.1 mitochondrial ribosomal protein S18A like [Danio rerio]
FM169515	1580	M072--H10_066	559	Ola.2121	known	Transcribed locus, moderately similar to NP_035870.1 tyrosine 3-monooxygenase/tryptophan 5-monooxygenase activation protein, zeta polypeptide [Mus musculus]
FM169518	1462	M059--E12_088	559	Ola.19995	known	Transcribed locus, weakly similar to NP_989827.1 heterogeneous nuclear ribonucleoprotein H1 (H) [Gallus gallus]
FM169522	2362	M036--E6_040	559	Ola.2901	unknown	Transcribed locus
FM169525	2159	M035--H7_049	559	Ola.1883	known	Transcribed locus, moderately similar to NP_787022.1 NADH dehydrogenase (ubiquinone) 1 beta subcomplex, 2, 8kDa [Bos taurus]
FM169526	126	M089--E5_039	559	Ola.8306	unknown	Transcribed locus
FM169533	1929	J-.31_035	559	Ola.3970	unknown	Transcribed locus, weakly similar to XP_419413.1 PREDICTED: hypothetical protein [Gallus gallus]
FM169535	3478	M027--E7_055	558	Ola.7296	known	Transcribed locus, moderately similar to NP_476550.1 kinesin family member 5B [Rattus norvegicus]
FM169540	508	M033--D11_089	558	Ola.17956	unknown	Transcribed locus, moderately similar to XP_001330984.1 PREDICTED: hypothetical protein [Danio rerio]
FM169544	712	M023--G9_067	558	Ola.1471	unknown	Transcribed locus, weakly similar to NP_001107336.1 hypothetical protein LOC100135156 [Xenopus tropicalis]
FM169547	1463	M066--E4_024	558	Ola.17553	known	Transcribed locus, moderately similar to NP_037191.1 alkaline phosphatase, tissue-nonspecific [Rattus norvegicus]
FM169549	2101	M071--D10_074	558	Ola.2045	known	Transcribed locus, moderately similar to NP_059982.2 rTS beta protein [Homo sapiens]
FM169562	525	M079--E10_072	558	Ola.920	unknown	Transcribed locus
FM169563	3211	M049--B2_014	558	Ola.19678	unknown	Transcribed locus, moderately similar to XP_690511.2 PREDICTED: hypothetical protein [Danio rerio]
FM169572	24	M085--A11_095	558	Ola.16342	known	Transcribed locus, moderately similar to NP_998227.1 ubiquitin-like modifier activating enzyme 1 [Danio rerio]
FM169573	685	M082--F2_006	558	Ola.16716	unknown	Transcribed locus
FM169579	2458	M022--G9_067	557	Ola.8689	known	Transcribed locus, moderately similar to NP_001026700.1 chromatin modifying protein 6 [Gallus gallus]
FM169581	1528	M070--E8_056	557	Ola.16135	known	Transcribed locus, strongly similar to XP_001496246.1 PREDICTED: similar to dachshund protein [Equus caballus]
FM169596	2070	M065--A3_031	557	Ola.13123	known	Transcribed locus, strongly similar to NP_997737.1 histocompatibility 13 [Danio rerio]
FM169599	3432	m006--G1_004	557	Ola.2352	known	Transcribed locus, weakly similar to NP_598541.2 nuclear pore complex-associated protein Tpr [Mus musculus]
FM169602	1316	M003--D3_027	557	Ola.5990	unknown	Transcribed locus, moderately similar to NP_001017899.2 hypothetical protein LOC550598 [Danio rerio]
FM169604	261	m015--B10_078	557	Ola.7605	known	Transcribed locus, moderately similar to NP_998484.1 F-box and WD repeat domain containing 5 [Danio rerio]
FM169621	2855	M049--H6_034	556	Ola.9484	unknown	Transcribed locus, moderately similar to NP_957060.1 hypothetical protein LOC393739 [Danio rerio]
FM169622	3469	M043--C9_075	556	Ola.10599	known	Transcribed locus, weakly similar to XP_001501503.1 PREDICTED: similar to LIM homeobox protein 6 [Equus caballus]
FM169625	1202	M049--B5_045	556	Ola.794	known	Transcribed locus, moderately similar to NP_001006130.1 ubiquitin specific protease 10 [Gallus gallus]
FM169626	3497	M064--E8_056	556	Ola.8525	unknown	Transcribed locus, moderately similar to XP_696663.2 PREDICTED: hypothetical protein [Danio rerio]
FM169633	1293	M041--D10_074	556	Ola.11352	unknown	Transcribed locus, strongly similar to XP_001336135.1 PREDICTED: hypothetical protein [Danio rerio]
FM169640	2956	M020--A11_095	556	Ola.9497	known	Transcribed locus, strongly similar to NP_034105.1 casein kinase 2, beta polypeptide [Mus musculus]
FM169665	2384	M080--G8_052	556	Ola.931	unknown	Transcribed locus
FM169666	2854	M089--C6_044	555	Ola.14630	known	Transcribed locus, moderately similar to NP_571748.1 transcription elongation regulator foggy [Danio rerio]
FM169673	1337	M041--C9_075	555	Ola.16655	unknown	Transcribed locus, weakly similar to XP_691559.1 PREDICTED: hypothetical protein [Danio rerio]
FM169679	1323	M022--B10_078	555	Ola.9975	unknown	Transcribed locus, weakly similar to NP_001028802.1 hypothetical protein LOC69662 [Mus musculus]
FM169689	1424	M043--C4_028	555	Ola.14605	known	Transcribed locus, weakly similar to XP_695164.2 PREDICTED: similar to putative CDT1 protein [Danio rerio]
FM169694	2904	M074--B12_094	555	Ola.7254	unknown	Transcribed locus, moderately similar to NP_001073556.1 hypothetical protein LOC790942 [Danio rerio]
FM169702	1267	M057--A8_064	555	Ola.6546	unknown	Transcribed locus, weakly similar to XP_693475.2 PREDICTED: hypothetical protein [Danio rerio]
FM169704	318	M036--H9_065	555	Ola.9695	unknown	Transcribed locus, weakly similar to NP_775391.1 hypothetical protein LOC317639 [Danio rerio]
FM169705	432	M031--G3_019	555	Ola.8746	unknown	Transcribed locus, moderately similar to XP_692059.2 PREDICTED: hypothetical protein [Danio rerio]
FM169707	2285	M075--E10_072	554	Ola.3232	known	Transcribed locus, moderately similar to NP_991316.1 SH3-domain binding protein 4 [Danio rerio]
FM169716	1206	M028--D1_009	554	Ola.14584	known	Transcribed locus, weakly similar to NP_001091384.1 Np95-like ring finger protein [Xenopus laevis]
FM169738	3452	m014--E2_008	554	Ola.1367	known	Transcribed locus, moderately similar to NP_064576.1 mitochondrial ribosomal protein S22 [Homo sapiens]
FM169740	2141	M020--F4_022	554	Ola.15890	known	Transcribed locus, weakly similar to NP_005485.1 DnaJ (Hsp40) homolog, subfamily B, member 6 isoform b [Homo sapiens]
FM169746	2475	M060--E12_088	554	Ola.12197	unknown	Transcribed locus, weakly similar to NP_001074103.1 hypothetical protein LOC791152 [Danio rerio]
FM169760	1218	m014--B8_062	553	Ola.17061	unknown	Transcribed locus
FM169765	1198	M058--E2_008	553	Ola.3659	known	Transcribed locus, moderately similar to NP_955893.1 hydroxysteroid dehydrogenase like 2 [Danio rerio]
FM169770	1099	M062--D3_025	553	Ola.15149	unknown	Transcribed locus, weakly similar to NP_001008640.1 hypothetical protein LOC494097 [Danio rerio]
FM169778	2857	M072--E2_008	553	Ola.3811	unknown	Transcribed locus, moderately similar to NP_001070038.1 hypothetical protein LOC561654 [Danio rerio]
FM169783	2423	M058--C1_011	553	Ola.1222	unknown	Transcribed locus, moderately similar to NP_001020349.1 hypothetical protein LOC573999 [Danio rerio]
FM169785	513	m007--E11_087	553	Ola.19327	unknown	Transcribed locus
FM169801	467	M026--B3_029	552	Ola.8411	known	Transcribed locus, moderately similar to NP_001036160.1 caspase 2, apoptosis-related cysteine protease [Danio rerio]
FM169810	1152	M050--C2_012	552	Ola.5362	known	Transcribed locus, moderately similar to NP_990072.1 voltage-dependent anion channel 2 [Gallus gallus]
FM169817	3313	M088--A4_032	552	Ola.19817	known	Transcribed locus, weakly similar to NP_034794.1 keratin 18 [Mus musculus]
FM169829	1020	M053--D9_073	551	Ola.9460	unknown	Transcribed locus, moderately similar to NP_001008620.1 zgc:101805 [Danio rerio]
FM169840	341	M067--A8_064	551	Ola.6061	known	Transcribed locus, strongly similar to NP_031531.1 ATP synthase, H+ transporting, mitochondrial F1 complex, alpha subunit, isoform 1 [Mus musculus]
FM169853	2570	M017--G10_068	551	Ola.3608	unknown	Transcribed locus, moderately similar to NP_001002217.1 hypothetical protein LOC431764 [Danio rerio]
FM169870	2613	M039--G3_019	551	Ola.17639	unknown	Transcribed locus
FM169874	2727	M035--D3_025	550	Ola.330	known	Transcribed locus, strongly similar to NP_524630.1 pleiohomeotic CG17743-PA, isoform A [Drosophila melanogaster]
FM169882	2408	M057--G12_084	550	Ola.16113	known	Aspartyl-tRNA synthetase
FM169883	1158	M082--A8_064	550	Ola.8981	unknown	Transcribed locus, moderately similar to NP_001038647.1 hypothetical protein LOC569338 [Danio rerio]
FM169884	2342	M042--E9_071	550	Ola.877	unknown	Transcribed locus
FM169893	284	M005--G10_068	550	Ola.7340	unknown	Transcribed locus, weakly similar to XP_691416.1 PREDICTED: hypothetical protein [Danio rerio]
FM169894	2755	M091--B2_014	550	Ola.5993	known	Transcribed locus, strongly similar to NP_006224.1 DNA directed RNA polymerase II polypeptide I [Homo sapiens]
FM169899	2026	m007--E12_088	550	Ola.9180	unknown	Transcribed locus, weakly similar to XP_693509.2 PREDICTED: hypothetical protein [Danio rerio]
FM169900	3623	M024--C9_075	550	Ola.2316	known	Transcribed locus, moderately similar to NP_998675.1 glycogenin [Danio rerio]
FM169916	2295	M087--F2_006	549	Ola.18280	unknown	Transcribed locus
FM169924	816	M060--B12_094	549	Ola.10839	known	Transcribed locus, weakly similar to NP_001001749.1 lysosomal-associated membrane protein 2 [Gallus gallus]
FM169926	593	M082--B7_061	549	Ola.9570	unknown	Transcribed locus
FM169928	3263	M084--D10_074	549	Ola.17159	unknown	Transcribed locus
FM169939	2199	m015--E4_024	549	Ola.5699	known	Transcribed locus, moderately similar to NP_036226.1 peroxiredoxin 5 precursor, isoform a [Homo sapiens]
FM169943	52	M057--D7_057	548	Ola.9558	known	Transcribed locus, weakly similar to XP_701836.2 PREDICTED: similar to Myelin protein zero-like 1 [Danio rerio]
FM169971	496	M004--A10_070	548	Ola.18201	unknown	Transcribed locus
FM169981	2685	M043--D6_042	547	Ola.201	known	Transcribed locus, weakly similar to NP_001035181.1 autotaxin isoform 2 preproprotein [Homo sapiens]
FM169999	3052	M091--F4_022	547	Ola.9005	known	Transcribed locus, weakly similar to NP_149124.3 2',3'-cyclic nucleotide 3' phosphodiesterase [Homo sapiens]
FM170013	3055	M086--A4_032	546	Ola.5337	unknown	Transcribed locus, moderately similar to XP_689621.2 PREDICTED: hypothetical protein [Danio rerio]
FM170014	563	M073--B1_013	546	Ola.20125	unknown	Transcribed locus, weakly similar to NP_001019588.1 hypothetical protein LOC554122 [Danio rerio]
FM170028	1562	M056--C12_092	546	Ola.8819	known	Transcribed locus, strongly similar to NP_001038760.2 phenylalanyl-tRNA synthetase, alpha subunit [Danio rerio]
FM170043	1043	M077--F3_021	546	Ola.4404	known	Transcribed locus, weakly similar to NP_840082.1 selenoprotein P, plasma, 1a [Danio rerio]
FM170045	3499	M031--F7_053	546	Ola.19866	unknown	Transcribed locus, weakly similar to XP_001332180.1 PREDICTED: hypothetical protein [Danio rerio]
FM170047	3580	M025--E2_008	546	Ola.10492	known	Transcribed locus, weakly similar to NP_076968.1 spermatogenesis associated 5-like 1 [Homo sapiens]
FM170048	3318	M071--C11_091	545	Ola.1206	known	Transcribed locus, strongly similar to NP_001019392.1 WD repeat domain 33 [Danio rerio]
FM170049	1957	M039--B8_062	545	Ola.5555	known	20-beta-hydroxysteroid dehydrogenase
FM170052	491	M035--F12_086	545	Ola.3509	unknown	Transcribed locus
FM170060	3028	M046--D1_009	545	Ola.7679	redundant	Transcribed locus, moderately similar to NP_054895.1 ubiquitin-conjugating enzyme E2T (putative) [Homo sapiens]
FM170061	1265	M033--A12_096	545	Ola.9154	known	Transcribed locus, moderately similar to NP_001017560.1 glycosyltransferase-like domain containing 1 [Danio rerio]
FM170070	1356	M041--C8_060	545	Ola.17412	known	Transcribed locus, moderately similar to NP_956765.1 xeroderma pigmentosum, complementation group A [Danio rerio]
FM170081	3498	M041--D3_025	545	Ola.19866	unknown	Transcribed locus, weakly similar to XP_001332180.1 PREDICTED: hypothetical protein [Danio rerio]
FM170128	1209	M023--E4_024	543	Ola.11115	known	Transcribed locus, weakly similar to NP_001036234.1 polymerase (DNA-directed), delta 3 [Danio rerio]
FM170131	1516	M077--G11_083	543	Ola.5268	unknown	Transcribed locus
FM170145	3128	m006--D10_079	543	Ola.6545	unknown	Transcribed locus
FM170147	2495	M090--D9_073	543	Ola.3431	unknown	Transcribed locus
FM170148	1108	M060--E4_024	543	Ola.100	known	Embryonic alpha-type globin
FM170151	2491	M059--H6_034	542	Ola.3403	unknown	Transcribed locus, moderately similar to NP_001003505.1 hypothetical protein LOC445111 [Danio rerio]
FM170153	3464	M042--D3_025	542	Ola.11717	known	Transcribed locus, strongly similar to NP_001025840.1 RAB35, member RAS oncogene family [Gallus gallus]
FM170167	2862	M067--E9_071	542	Ola.19047	known	Transcribed locus, weakly similar to NP_490597.1 bromodomain-containing protein 4 isoform long [Homo sapiens]
FM170182	2007	m010--D8_058	541	Ola.13856	known	Transcribed locus, moderately similar to NP_620409.1 vang-like 1 [Homo sapiens]
FM170190	2333	M059--C7_059	541	Ola.5441	unknown	Transcribed locus, moderately similar to XP_692475.2 PREDICTED: similar to LOC564023 protein [Danio rerio]
FM170200	1269	m010--E5_039	541	Ola.13351	known	Transcribed locus, moderately similar to NP_037406.1 polymerase (DNA directed), lambda [Homo sapiens]
FM170218	2349	M035--F3_021	540	Ola.17256	known	Transcribed locus, moderately similar to XP_985993.2 PREDICTED: similar to D2hgdh protein [Mus musculus]
FM170224	1885	M053--G1_003	540	Ola.9230	unknown	Transcribed locus
FM170225	3125	M075--C6_044	540	Ola.4659	known	Transcribed locus, moderately similar to NP_998305.1 Vps20-associated 1 homolog [Danio rerio]
FM170234	1001	M062--C7_059	539	Ola.2424	known	Transcribed locus, strongly similar to NP_077779.2 protein phosphatase 3, regulatory subunit B, alpha isoform (calcineurin B, type I) [Mus musculus]
FM170236	3606	M004--C10_071	539	Ola.13687	known	Transcribed locus, moderately similar to NP_777589.2 zinc finger, MIZ-type containing 2 isoform 2 [Homo sapiens]
FM170254	1660	M016--F7_053	538	Ola.14069	unknown	Transcribed locus, weakly similar to XP_687929.2 PREDICTED: hypothetical protein LOC497317, partial [Danio rerio]
FM170263	2473	M029--E10_072	538	Ola.16806	unknown	Transcribed locus
FM170285	1205	m010--G11_083	538	Ola.13579	known	Transcribed locus, strongly similar to XP_686056.2 PREDICTED: similar to diacylglycerol kinase epsilon DGK [Danio rerio]
FM170292	3472	M052--B2_014	537	Ola.730	unknown	Transcribed locus
FM170298	1027	M003--E9_068	537	Ola.11142	unknown	Transcribed locus
FM170300	2102	M083--A2_016	537	Ola.15324	known	Transcribed locus, weakly similar to NP_001020472.1 Tmeff1 protein [Danio rerio]
FM170318	80	M011--B7_061	536	Ola.17316	unknown	Transcribed locus, moderately similar to XP_688153.1 PREDICTED: hypothetical protein [Danio rerio]
FM170327	2492	m015--B9_077	536	Ola.5331	known	Transcribed locus, strongly similar to NP_001029306.1 eukaryotic translation initiation factor 3, subunit 6 interacting protein [Rattus norvegicus]
FM170331	2523	m007--B12_094	535	Ola.1665	known	Transcribed locus, strongly similar to NP_957435.1 ubiquitin-like 5 [Danio rerio]
FM170341	600	M005--D9_073	535	Ola.877	known	Transcribed locus, moderately similar to NP_998335.1 telomerase binding protein, p23 [Danio rerio]
FM170346	3106	M033--G8_052	535	Ola.17256	redundant	Transcribed locus, moderately similar to XP_985993.2 PREDICTED: similar to D2hgdh protein [Mus musculus]
FM170349	3098	M054--B11_093	535	Ola.12121	known	Transcribed locus, weakly similar to XP_001339976.1 PREDICTED: similar to NADH dehydrogenase (ubiquinone) 1 alpha subcomplex 12, like [Danio rerio]
FM170353	1030	M060--C5_043	535	Ola.3112	known	Transcribed locus, weakly similar to NP_957243.1 zinc finger, AN1-type domain 5b [Danio rerio]
FM170355	106	M031--G9_067	535	Ola.8616	known	Alpha-2,3-sialyltransferase ST3Gal III
FM170362	1771	M092--A4_032	534	Ola.12393	known	Transcribed locus, weakly similar to XP_698190.2 PREDICTED: similar to EMO2 [Danio rerio]
FM170370	1991	M017--B5_045	534	Ola.1409	unknown	Transcribed locus, moderately similar to XP_001342502.1 PREDICTED: hypothetical protein [Danio rerio]
FM170372	3042	M088--D7_057	534	Ola.4797	unknown	Transcribed locus
FM170384	15	M087--A3_031	533	Ola.572	unknown	Transcribed locus
FM170386	510	M025--A11_095	533	Ola.4424	unknown	Transcribed locus
FM170389	509	M063--C6_044	533	Ola.16093	unknown	Transcribed locus
FM170399	948	M023--G1_003	533	Ola.2259	known	Transcribed locus, weakly similar to NP_001002871.1 tripartite motif-containing 33 [Danio rerio]
FM170400	1784	M033--C5_043	533	Ola.1070	known	Transcribed locus, moderately similar to NP_956592.1 microtubule-associated protein 1-light chain 3C [Danio rerio]
FM170406	3582	M073--E6_040	532	Ola.9999	known	Transcribed locus, moderately similar to NP_031943.3 eukaryotic translation initiation factor 4E [Mus musculus]
FM170425	1161	M034--E3_023	531	Ola.1931	unknown	Transcribed locus, weakly similar to XP_789356.2 PREDICTED: similar to MGC81656 protein [Strongylocentrotus purpuratus]
FM170428	1698	M082--D1_009	531	Ola.6432	unknown	Transcribed locus, strongly similar to NP_001026770.1 hypothetical protein LOC431056 [Gallus gallus]
FM170431	883	M090--D11_089	531	Ola.13860	unknown	Transcribed locus
FM170436	128	M041--F2_006	531	Ola.6498	unknown	Transcribed locus, moderately similar to NP_599222.1 hypothetical protein LOC171432 [Rattus norvegicus]
FM170443	2789	M034--C9_075	530	Ola.18752	unknown	Transcribed locus
FM170450	293	M077--C11_091	530	Ola.10286	known	Transcribed locus, moderately similar to NP_001029019.1 gamma2-synuclein [Takifugu rubripes]
FM170456	506	M062--F5_037	529	Ola.1327	unknown	Transcribed locus, weakly similar to NP_001087837.1 MGC81550 protein [Xenopus laevis]
FM170457	1059	M061--A3_031	529	Ola.5325	unknown	Transcribed locus, weakly similar to NP_001013535.1 hypothetical protein LOC541390 [Danio rerio]
FM170463	187	M005--B10_078	529	Ola.7347	known	Transcribed locus, moderately similar to NP_001101927.1 peptidylprolyl isomerase (cyclophilin)-like 4 [Rattus norvegicus]
FM170489	328	m013--C4_028	527	Ola.5937	known	Transcribed locus, moderately similar to NP_955902.1 diazepam binding inhibitor [Danio rerio]
FM170497	2004	M053--E2_008	527	Ola.9869	known	Transcription factor GATA-2
FM170499	2823	M024--D12_090	527	Ola.2803	unknown	Transcribed locus, moderately similar to NP_001089415.1 hypothetical protein LOC734465 [Xenopus laevis]
FM170512	1415	M018--B11_093	526	Ola.10958	known	Transcribed locus, moderately similar to XP_707039.1 PREDICTED: similar to RNA binding motif protein 4 isoform 3 [Danio rerio]
FM170539	520	M032--D10_074	524	Ola.1154	unknown	Transcribed locus, moderately similar to NP_001085370.1 MGC82380 protein [Xenopus laevis]
FM170544	1830	M065--G7_051	524	Ola.24	known	Hoxc4a protein
FM170585	851	M064--B1_013	521	Ola.13911	unknown	Transcribed locus
FM170611	3541	M069--E3_023	520	Ola.19593	known	Transcribed locus, strongly similar to NP_725897.1 beta-Tubulin at 56D CG9277-PC, isoform C [Drosophila melanogaster]
FM170612	530	M024--G1_003	520	Ola.19447	known	Transcribed locus, moderately similar to NP_001026514.1 tyrosine 3-monooxygenase/tryptophan 5-monooxygenase activation protein, zeta polypeptide [Gallus gallus]
FM170621	882	M017--E12_088	519	Ola.2429	known	Transcribed locus, moderately similar to NP_001012576.1 transmembrane protein 106B [Gallus gallus]
FM170658	3176	M058--E5_039	515	Ola.5469	known	Transcribed locus, moderately similar to NP_958873.2 calreticulin like [Danio rerio]
FM170698	3634	M077--G5_035	512	Ola.11010	known	Transcribed locus, moderately similar to NP_998179.1 solute carrier family 37 (glycerol-3-phosphate transporter), member 2 [Danio rerio]
FM170701	1882	M062--A12_096	511	Ola.10198	unknown	Transcribed locus, weakly similar to NP_001003769.1 hypothetical protein LOC445312 [Danio rerio]
FM170715	1657	M061--C1_011	510	Ola.1412	unknown	Transcribed locus, moderately similar to NP_001014383.1 hypothetical protein LOC541548 [Danio rerio]
FM170722	532	M030--C1_011	509	Ola.7985	unknown	Transcribed locus, strongly similar to XP_707890.1 PREDICTED: hypothetical protein isoform 2 [Danio rerio]
FM170723	2628	M049--H10_066	509	Ola.794	redundant	Transcribed locus, moderately similar to NP_001006130.1 ubiquitin specific protease 10 [Gallus gallus]
FM170738	451	M016--D6_042	508	Ola.12879	known	Transcribed locus, strongly similar to NP_031504.1 ADP-ribosylation factor 3 [Mus musculus]
FM170739	1068	M051--E11_087	508	Ola.12149	known	Transcribed locus, weakly similar to XP_341842.2 PREDICTED: similar to Cytokinesis, Apoptosis, RNA-associated family member (car-1) [Rattus norvegicus]
FM170751	2738	M046--G8_052	507	Ola.4081	known	Transcribed locus, moderately similar to XP_001521174.1 PREDICTED: similar to Family with sequence similarity 44, member B [Ornithorhynchus anatinus]
FM170786	1169	M018--G7_051	504	Ola.11649	unknown	Transcribed locus, moderately similar to XP_001333001.1 PREDICTED: similar to KIAA0682-like [Danio rerio]
FM170800	3347	M005--G6_036	503	Ola.5944	unknown	Transcribed locus
FM170806	427	M018--H7_049	502	Ola.5394	unknown	Transcribed locus
FM170810	2115	M075--C10_076	502	Ola.9510	unknown	Transcribed locus, weakly similar to XP_699649.2 PREDICTED: hypothetical protein [Danio rerio]
FM170814	2974	M028--G8_052	501	Ola.16784	unknown	Transcribed locus
FM170815	3598	M028--F10_070	501	Ola.2978	known	Transcribed locus, moderately similar to NP_957011.1 thyroid hormone receptor associated protein 6 [Danio rerio]
FM170832	3304	M064--E12_088	501	Ola.10833	known	Transcribed locus, strongly similar to NP_001025951.1 RAB, member of RAS oncogene family-like 3 [Gallus gallus]
FM170858	2001	M020--H4_018	498	Ola.1061	unknown	Transcribed locus, weakly similar to NP_001038267.2 hypothetical protein LOC556372 [Danio rerio]
FM170862	1676	M018--G10_068	498	Ola.1108	known	Transcribed locus, weakly similar to NP_076003.2 mitochondrial ribosomal protein S9 [Mus musculus]
FM170866	645	M011--E9_071	497	Ola.18568	unknown	Transcribed locus
FM170905	610	M091--G3_019	493	Ola.4574	unknown	Transcribed locus
FM170919	2526	M082--C6_044	491	Ola.18654	unknown	Transcribed locus
FM170921	2131	M090--C2_012	491	Ola.3031	unknown	Transcribed locus, weakly similar to XP_001343164.1 PREDICTED: hypothetical protein [Danio rerio]
FM170950	2019	m015--H4_018	487	Ola.8151	known	Transcribed locus, moderately similar to NP_001073656.1 protein tyrosine phosphatase, mitochondrial 1 [Danio rerio]
FM170979	2977	M090--A6_048	481	Ola.4366	known	Transcribed locus, strongly similar to NP_998485.1 vacuolar protein sorting 24 homolog [Danio rerio]
FM170989	494	M062--F11_085	480	Ola.10713	known	Transcribed locus, strongly similar to NP_009011.1 Sm protein F [Homo sapiens]
FM170999	3490	M055--B11_093	478	Ola.16660	known	Transcribed locus, strongly similar to NP_956018.1 ribosomal protein L27 [Danio rerio]
FM171001	3482	M051--H2_002	478	Ola.13843	known	Transcribed locus, moderately similar to XP_001340461.1 PREDICTED: similar to Leucine zipper transcription factor-like 1, partial [Danio rerio]
FM171015	1989	M005--D5_041	476	Ola.15851	unknown	Transcribed locus
FM171022	1331	M016--G10_068	475	Ola.859	unknown	Transcribed locus
FM171029	325	M085--D9_073	475	Ola.5958	known	Transcribed locus, moderately similar to NP_963873.1 non-POU domain containing, octamer-binding [Danio rerio]
FM171031	2144	M003--F3_028	475	Ola.4593	known	Transcribed locus, strongly similar to NP_957106.1 FK506 binding protein 1b [Danio rerio]
FM171035	417	M053--A10_080	474	Ola.2253	unknown	Transcribed locus, moderately similar to XP_906576.1 PREDICTED: similar to RIKEN cDNA 2310028O11 gene isoform 3 [Mus musculus]
FM171050	2140	M087--F11_085	472	Ola.3867	known	Transcribed locus, moderately similar to NP_035017.1 NADH dehydrogenase (ubiquinone) Fe-S protein 4 [Mus musculus]
FM171053	313	m015--B8_062	472	Ola.10641	known	Transcribed locus, weakly similar to NP_789811.2 coiled coil domain containing 88A [Mus musculus]
FM171065	1384	J-.84_093	471	Ola.13758	known	Transcribed locus, moderately similar to NP_001025980.1 non imprinted in Prader-Willi/Angelman syndrome 2 [Gallus gallus]
FM171083	351	M078--E1_007	468	Ola.9695	unknown	Transcribed locus, weakly similar to NP_775391.1 hypothetical protein LOC317639 [Danio rerio]
FM171089	3532	M035--H3_017	467	Ola.16388	unknown	Transcribed locus, moderately similar to NP_001038800.1 hypothetical protein LOC735250 [Danio rerio]
FM171093	2439	M053--B3_029	467	Ola.12933	unknown	Transcribed locus
FM171145	1120	M075--E12_088	461	Ola.6043	unknown	Transcribed locus, moderately similar to NP_956239.1 hypothetical protein LOC335335 [Danio rerio]
FM171152	2021	M078--A4_032	460	Ola.14561	unknown	Transcribed locus, moderately similar to NP_001035458.1 hypothetical protein LOC678621 [Danio rerio]
FM171158	2518	M027--G4_020	460	Ola.5104	unknown	Transcribed locus, moderately similar to XP_001344407.1 PREDICTED: hypothetical protein [Danio rerio]
FM171166	652	M033--A5_047	459	Ola.6028	known	40S ribosomal protein S24
FM171168	1140	m008--E5_039	459	Ola.13960	unknown	Transcribed locus, strongly similar to NP_001004554.1 hypothetical protein LOC447815 [Danio rerio]
FM171170	3438	m007--E5_039	459	Ola.15456	redundant	Transcribed locus, strongly similar to NP_000969.1 ribosomal protein L23 [Homo sapiens]
FM171183	3401	M092--F10_070	457	Ola.4302	known	Transcribed locus, moderately similar to NP_956996.1 ATP synthase, H+ transporting, mitochondrial F0 complex, subunit d [Danio rerio]
FM171185	2737	m010--G9_067	457	Ola.15461	known	Transcribed locus, strongly similar to NP_001005528.1 ribosomal protein s25 [Rattus norvegicus]
FM171201	3383	m010--G2_004	454	Ola.19174	unknown	Transcribed locus
FM171206	3269	M054--C11_091	453	Ola.11885	redundant	Transcribed locus, moderately similar to NP_033524.1 vesicle-associated membrane protein 3 [Mus musculus]
FM171212	1495	M090--G11_083	453	Ola.13217	unknown	Transcribed locus, moderately similar to XP_001340152.1 PREDICTED: hypothetical protein [Danio rerio]
FM171233	3196	M044--E1_007	450	Ola.16483	unknown	Transcribed locus
FM171245	468	M085--F1_005	449	Ola.8411	redundant	Transcribed locus, moderately similar to NP_001036160.1 caspase 2, apoptosis-related cysteine protease [Danio rerio]
FM171273	295	M027--A4_032	444	Ola.11885	known	Transcribed locus, moderately similar to NP_033524.1 vesicle-associated membrane protein 3 [Mus musculus]
FM171287	761	M049--E9_071	441	Ola.12944	unknown	Transcribed locus, weakly similar to NP_001076478.1 hypothetical protein LOC100009640 [Danio rerio]
FM171300	3223	M075--B11_093	439	Ola.5929	known	Transcribed locus, strongly similar to XP_001518802.1 PREDICTED: similar to eIF-5A2, partial [Ornithorhynchus anatinus]
FM171386	3379	M061--B6_046	428	Ola.11497	redundant	Transcribed locus, moderately similar to NP_002906.1 replication factor C 3 isoform 1 [Homo sapiens]
FM171396	3310	m008--B5_045	427	Ola.15802	unknown	Transcribed locus
FM171413	3327	M064--H1_001	426	Ola.7970	unknown	Transcribed locus
FM171446	3134	M023--G7_051	421	Ola.9110	unknown	Transcribed locus
FM171458	2916	M079--E7_055	420	Ola.12294	unknown	Transcribed locus
FM171490	1271	m015--A12_096	416	Ola.15464	known	Transcribed locus, strongly similar to NP_062250.1 tyrosine 3-monooxgenase/tryptophan 5-monooxgenase activation protein, beta polypeptide [Rattus norvegicus]
FM171497	340	M071--H5_033	415	Ola.15456	known	Transcribed locus, strongly similar to NP_000969.1 ribosomal protein L23 [Homo sapiens]
FM171542	717	m013--G10_068	410	Ola.6094	known	Transcribed locus, strongly similar to NP_001011990.1 eukaryotic translation initiation factor 3, subunit 6 [Rattus norvegicus]
FM171566	3613	M058--H2_002	407	Ola.2360	unknown	Transcribed locus, moderately similar to NP_001013523.1 hypothetical protein LOC541378 [Danio rerio]
FM171605	2185	M074--E8_056	401	Ola.1498	known	Transcribed locus, moderately similar to NP_991317.1 proteasome (prosome, macropain) 26S subunit, non-ATPase, 10 [Danio rerio]
FM171610	1054	M031--B7_061	400	Ola.4235	unknown	Transcribed locus, moderately similar to NP_001088732.1 hypothetical protein LOC495996 [Xenopus laevis]
FM171644	1689	M011--G6_036	396	Ola.2799	known	Transcribed locus, weakly similar to NP_001018154.1 gemin 4 [Danio rerio]
FM171656	3082	M055--H11_081	394	Ola.7450	unknown	Transcribed locus, weakly similar to XP_001342821.1 PREDICTED: hypothetical protein [Danio rerio]
FM171746	998	M046--G7_051	381	Ola.6568	unknown	Transcribed locus, moderately similar to XP_683085.2 PREDICTED: hypothetical protein isoform 1 [Danio rerio]
FM171748	521	M076--A11_095	381	Ola.18087	known	Transcribed locus, strongly similar to NP_057614.1 RAB8B, member RAS oncogene family [Homo sapiens]
FM171754	1599	M004--C2_006	380	Ola.11428	unknown	Transcribed locus, weakly similar to NP_001077298.1 hypothetical protein LOC559556 [Danio rerio]
FM171822	2709	M064--F4_022	371	Ola.3443	known	Transcribed locus, weakly similar to NP_083547.1 mitochondrial ribosomal protein L32 [Mus musculus]
FM171824	2677	M044--H12_082	370	Ola.7597	unknown	Transcribed locus, moderately similar to XP_698810.2 PREDICTED: hypothetical protein [Danio rerio]
FM171830	1032	M028--H11_081	370	Ola.5413	unknown	Transcribed locus, moderately similar to XP_001332598.1 PREDICTED: hypothetical protein [Danio rerio]
FM171835	54	m015--E3_023	369	Ola.12378	unknown	Transcribed locus, weakly similar to NP_060805.3 hypothetical protein LOC55778 [Homo sapiens]
FM171843	905	M022--C2_012	368	Ola.2266	unknown	Transcribed locus, weakly similar to XP_001338157.1 PREDICTED: hypothetical protein [Danio rerio]
FM171850	571	M051--G9_067	368	Ola.5278	known	Transcribed locus, moderately similar to XP_682908.2 PREDICTED: 5-aminoimidazole-4-carboxamide ribonucleotide formyltransferase/IMP cyclohydrolase [Danio rerio]
FM171852	868	M019--H5_033	368	Ola.5562	known	Transcribed locus, weakly similar to NP_001091957.2 selenoprotein T, 2 [Danio rerio]
FM171859	3007	M065--F2_006	367	Ola.9800	unknown	Transcribed locus, moderately similar to NP_001103594.1 hypothetical protein LOC100003142 [Danio rerio]
FM171866	2678	M047--F3_021	366	Ola.7597	unknown	Transcribed locus, moderately similar to XP_698810.2 PREDICTED: hypothetical protein [Danio rerio]
FM171870	2985	M047--B4_030	366	Ola.19485	known	Transcribed locus, strongly similar to NP_001026846.1 poly A binding protein, cytoplasmic 1 a [Danio rerio]
FM171873	744	M058--B2_014	365	Ola.2936	unknown	Transcribed locus
FM171922	3566	M046--D5_041	361	Ola.5929	redundant	Transcribed locus, strongly similar to XP_001518802.1 PREDICTED: similar to eIF-5A2, partial [Ornithorhynchus anatinus]
FM171942	2066	M080--H6_034	359	Ola.15200	unknown	Transcribed locus, weakly similar to NP_001002624.1 hypothetical protein LOC436897 [Danio rerio]
FM171968	1716	M079--D8_058	356	Ola.1673	known	Transcribed locus, strongly similar to NP_001026229.1 Yip1 domain family, member 4 [Gallus gallus]
FM171971	1683	M025--H1_001	356	Ola.980	unknown	Transcribed locus, strongly similar to NP_001087196.1 hypothetical protein LOC541337 [Danio rerio]
FM171995	2023	M029--C6_044	350	Ola.6499	unknown	Transcribed locus, moderately similar to XP_001331531.1 PREDICTED: hypothetical protein [Danio rerio]
FM172009	332	M019--C10_076	349	Ola.2247	unknown	Transcribed locus
FM172031	1193	M023--F11_085	347	Ola.933	known	Transcribed locus, moderately similar to NP_057179.1 DNA replication complex GINS protein PSF2 [Homo sapiens]
FM172080	1544	M074--D3_025	339	Ola.14372	unknown	Transcribed locus, weakly similar to XP_692484.2 PREDICTED: hypothetical protein [Danio rerio]
FM172085	1759	M076--A12_096	339	Ola.615	unknown	Transcribed locus, weakly similar to XP_931120.1 PREDICTED: similar to hCG1791993 [Homo sapiens]
FM172094	1888	M074--C1_011	337	Ola.9859	known	Anti-mullerian hormone
FM172138	528	M090--F8_054	329	Ola.19488	known	Transcribed locus, strongly similar to NP_001020276.1 casein kinase 1, alpha 1 isoform 1 [Homo sapiens]
FM172170	2662	m010--B2_014	326	Ola.2004	known	Transcribed locus, strongly similar to NP_001006135.1 WD repeat domain 82 [Gallus gallus]
FM172221	101	M003--G3_021	317	Ola.10972	known	Transcribed locus, moderately similar to XP_001375787.1 PREDICTED: similar to myosin IIIB, [Monodelphis domestica]
FM172239	1302	M028--B2_014	316	Ola.8116	unknown	Transcribed locus, moderately similar to XP_001335737.1 PREDICTED: hypothetical protein [Danio rerio]
FM172257	1131	m015--H6_034	312	Ola.4176	unknown	Transcribed locus, strongly similar to XP_685399.1 PREDICTED: hypothetical protein [Danio rerio]
FM172295	2634	M026--C9_075	303	Ola.8867	unknown	Transcribed locus, weakly similar to XP_690269.2 PREDICTED: hypothetical protein [Danio rerio]
FM172322	363	M024--C5_043	297	Ola.13370	known	Transcribed locus, weakly similar to NP_001025995.1 WW domain-containing binding protein 4 [Gallus gallus]
FM172331	2517	M020--B10_078	296	Ola.5104	unknown	Transcribed locus, moderately similar to XP_001344407.1 PREDICTED: hypothetical protein [Danio rerio]
FM172376	1309	M016--G4_020	287	Ola.1810	unknown	Transcribed locus, moderately similar to XP_693738.2 PREDICTED: hypothetical protein [Danio rerio]
FM172396	677	M031--H11_081	284	Ola.7679	known	Transcribed locus, moderately similar to NP_054895.1 ubiquitin-conjugating enzyme E2T (putative) [Homo sapiens]
FM172410	1829	M037--H11_081	281	Ola.9128	known	Transcribed locus, moderately similar to NP_001029360.1 peptidylprolyl isomerase (cyclophilin)-like 1 [Rattus norvegicus]
FM172421	393	m008--F7_053	278	Ola.5928	known	Transcribed locus, strongly similar to NP_001098322.1 warm-temperature-acclimation-related-65 kDa-protein-like-protein [Oryzias latipes]
FM172508	1817	M063--E3_023	262	Ola.1575	known	Transcribed locus, strongly similar to NP_001002500.1 otubain 1 [Danio rerio]
FM172534	1561	M037--E2_008	255	Ola.15457	known	Class III alcohol dehydrogenase
FM172571	1440	M072--B3_029	245	Ola.19906	known	Transcribed locus, moderately similar to NP_739570.1 HNF1 homeobox a [Danio rerio]
FM172601	1920	M070--A11_095	240	Ola.15622	known	Transcribed locus, moderately similar to NP_006798.1 chromobox homolog 1 (HP1 beta homolog Drosophila ) [Homo sapiens]
FM172608	2347	M075--F7_053	237	Ola.8948	known	Protein O-fucosyltransferase 2
FM172609	2460	M004--A6_038	237	Ola.12019	known	Transcribed locus, strongly similar to NP_001032369.1 ubiquitin-conjugating enzyme E2D 2 [Rattus norvegicus]
FM172668	1019	J-.89_088	222	Ola.11822	known	Transcribed locus, moderately similar to XP_001514441.1 PREDICTED: similar to CDK5 regulatory subunit associated protein 1-like 1, partial [Ornithorhynchus anatinus]
FM172736	3612	M024--B5_045	200	Ola.2360	unknown	Transcribed locus, moderately similar to NP_001013523.1 hypothetical protein LOC541378 [Danio rerio]
