# Supplementary material for: 3640 Unique EST Clusters from the Medaka Testis and Their Potential Use for Identifying Conserved Testicular Gene Expression in Fish and Mammals
Source: PLoS One. 2008 Dec 23;3(12):e3915. doi: 10.1371/journal.pone.0003915 (PMC2603314; doi:10.1371/journal.pone.0003915)
Supplement: Table S3 — List of 2057 unique medaka testis EST clusters having hit in the NCBI non-redundant database. (0.42 MB XLS) [file pone.0003915.s003.xls]

## Sheet: Lo et al Table S3
Table S3. List of 2057 unique medaka testis EST clusters having hit in the NCBI non-redundant database.
(Note for the column 'Calssification': Genes are classified into two categories: 1) known: a putative molecular function has been assigned based on amino acid homology; 2) unknown: genes with no homology to any gene product in the NCBI genebank.
EMBL accession number	EST cluster ID	EST clone ID	EST sequence length	Classification	Gene annotation
FM165707	2532	M030--A7_063	1262	known	emb|CAL26907.1| beta-lactamase protein [Acetobacter pasteurianus]
FM165708	1869	M030--G3_019	1078	unknown	ref|XP_692823.2| PREDICTED: similar to hCG21479, [Danio rerio]
FM165711	2539	M046--D11_089	942	known	gb|AAD28611.1| beta-lactamase [Cloning vector pWD42-09]
FM165712	2651	M053--F4_022	935	unknown	ref|XP_690540.2| PREDICTED: hypothetical protein [Danio rerio]
FM165713	2544	M011--E4_024	921	unknown	emb|CAF99470.1| unnamed protein product [Tetraodon nigroviridis]
FM165715	2243	M075--G1_003	916	unknown	ref|NP_942105.1| hypothetical protein LOC336782 [Danio rerio]
FM165716	2537	M047--B3_029	911	known	gb|ABP57022.1| beta lactamase [Cloning vector pTrueBlue]
FM165719	3071	M048--A1_015	903	unknown	ref|NP_758766.1| hypothetical protein pEA28_03 [Erwinia amylovora]
FM165720	2740	M058--F8_054	901	unknown	emb|CAG02459.1| unnamed protein product [Tetraodon nigroviridis]
FM165721	2538	M050--E3_023	899	known	gb|ABP57022.1| beta lactamase [Cloning vector pTrueBlue]
FM165722	2859	M081--A9_079	896	unknown	emb|CAG03710.1| unnamed protein product [Tetraodon nigroviridis]
FM165723	1067	M043--G8_052	894	known	ref|NP_001018115.1| O-linked N-acetylglucosamine transferase isoform 2 [Danio rerio]
FM165725	845	m015--G2_004	890	known	emb|CAF98187.1| unnamed protein product [Tetraodon nigroviridis]; chimerin (chimaerin) 1 [Danio rerio]
FM165726	3380	M073--G5_035	889	unknown	emb|CAF98938.1| unnamed protein product [Tetraodon nigroviridis]
FM165730	2541	M076--A10_080	884	unknown	ref|XP_001381533.1| PREDICTED: hypothetical protein [Monodelphis domestica]
FM165731	3072	M027--C12_092	883	unknown	ref|NP_758766.1| hypothetical protein pEA28_03 [Erwinia amylovora]
FM165733	590	M078--F12_086	879	known	ref|XP_694979.2| PREDICTED: similar to kalirin, RhoGEF kinase, partial [Danio rerio]
FM165738	1962	M057--G10_068	868	known	ref|NP_001073420.1| CCR4-NOT transcription complex, subunit 1 [Danio rerio]
FM165739	1789	M057--E3_023	867	unknown	emb|CAG10405.1| unnamed protein product [Tetraodon nigroviridis]
FM165740	1104	M016--A1_015	866	unknown	emb|CAG10046.1| unnamed protein product [Tetraodon nigroviridis]
FM165741	2351	M050--A2_016	866	unknown	emb|CAF96584.1| unnamed protein product [Tetraodon nigroviridis]
FM165742	2540	M081--G2_004	865	unknown	ref|NP_758766.1| hypothetical protein pEA28_03 [Erwinia amylovora]
FM165746	2371	M027--F1_005	861	unknown	emb|CAG01531.1| unnamed protein product [Tetraodon nigroviridis]
FM165751	3076	M064--B6_046	856	unknown	emb|CAG06495.1| unnamed protein product [Tetraodon nigroviridis]
FM165752	2437	M075--H11_081	856	unknown	ref|XP_683771.2| PREDICTED: similar to KIAA0941 protein [Danio rerio]
FM165756	67	M046--C1_011	850	unknown	emb|CAG06522.1| unnamed protein product [Tetraodon nigroviridis]
FM165758	1157	M051-G08-2_033	848	known	gb|AAR04057.1| sulfatase FP1b [Danio rerio]
FM165760	324	M041--E9_071	842	unknown	emb|CAG05016.1| unnamed protein product [Tetraodon nigroviridis]
FM165762	1674	M074--A5_047	841	unknown	ref|NP_001038395.1| hypothetical protein LOC407652 [Danio rerio]
FM165763	2543	M011--E1_007	840	unknown	emb|CAF99470.1| unnamed protein product [Tetraodon nigroviridis]
FM165766	2481	M045--F10_070	838	unknown	ref|NP_758766.1| hypothetical protein pEA28_03 [Erwinia amylovora]
FM165770	3159	M046--F12_086	834	known	ref|XP_689292.2| PREDICTED: similar to DOCK180-related Cdc42 guanine nucleotide
FM165771	1327	m007--E10_072	833	unknown	emb|CAF97674.1| unnamed protein product [Tetraodon nigroviridis]
FM165773	3548	M043--H1_001	833	unknown	ref|XP_001341388.1| PREDICTED: hypothetical protein [Danio rerio]
FM165779	3164	M081--H2_002	824	known	ref|XP_419907.2| PREDICTED: similar to Leucine rich repeat containing 1 [Gallus
FM165781	382	M055--E6_040	821	known	ref|NP_001015068.1| signal peptide peptidase 3 [Danio rerio]
FM165782	1904	M055--H2_002	821	unknown	ref|XP_684888.2| PREDICTED: hypothetical protein [Danio rerio]
FM165785	107	M021--H2_002	819	known	ref|NP_001072058.1| cat eye syndrome candidate region 5 protein [Takifugu rubripes]
FM165786	2377	M023--D1_009	819	known	ref|NP_997859.1| muskelin 1, intracellular mediator containing kelch motifs [Danio
FM165788	2536	M087--D5_041	818	known	ref|ZP_01993114.1| beta-lactamase TEM [Vibrio parahaemolyticus AQ3810]
FM165790	772	M060--F12_086	817	unknown	gb|AAH91661.1| Wu:fc83c01 protein [Danio rerio]
FM165792	9	M074--F5_037	816	known	ref|XP_684066.2| PREDICTED: similar to pol polyprotein [Danio rerio]
FM165793	1002	M038--H8_050	816	unknown	ref|XP_001373909.1| PREDICTED: hypothetical protein [Monodelphis domestica]
FM165795	2925	M025--G11_083	814	known	ref|XP_001513460.1| PREDICTED: similar to rootletin [Ornithorhynchus anatinus]
FM165796	961	m009--A9_079	813	known	ref|NP_001002121.1| poly-U binding splicing factor b [Danio rerio]
FM165798	1747	M050--B4_030	812	unknown	emb|CAG00393.1| unnamed protein product [Tetraodon nigroviridis]
FM165799	3079	M068--E12_088	811	known	gb|AAC53709.1| beta-galactosidase alpha peptide [Cloning vector pBin19]
FM165801	1117	M040--E2_008	810	unknown	dbj|BAD97279.1| hypothetical protein LOC200186 variant [Homo sapiens]
FM165803	1306	M078--D4_026	810	unknown	ref|NP_001018529.1| hypothetical protein LOC553722 [Danio rerio]
FM165804	2128	m008--A4_032	809	unknown	emb|CAG09858.1| unnamed protein product [Tetraodon nigroviridis]
FM165806	2533	M075--E3_023	808	known	gb|ABP57022.1| beta lactamase [Cloning vector pTrueBlue]
FM165810	3533	M077--H12_082	805	unknown	ref|NP_001070082.1| hypothetical protein LOC767675 [Danio rerio]
FM165812	3608	M017--D7_057	804	known	dbj|BAB16107.1| gonadotropin receptor II [Oreochromis niloticus]
FM165816	913	M003--E10_072	798	known	gb|EAX10840.1| myosin IB, isoform CRA_b [Homo sapiens]
FM165819	1090	M064--F11_085	797	unknown	emb|CAG02478.1| unnamed protein product [Tetraodon nigroviridis]
FM165821	3103	M077--B10_078	795	known	gb|EAW56687.1| hCG38170, isoform CRA_a [Homo sapiens]
FM165822	2279	M031--D11_089	792	unknown	emb|CAF88598.1| unnamed protein product [Tetraodon nigroviridis]
FM165823	2889	M046--G4_020	791	unknown	emb|CAG01803.1| unnamed protein product [Tetraodon nigroviridis]
FM165828	2504	M064--E1_007	789	unknown	ref|XP_001335405.1| PREDICTED: hypothetical protein [Danio rerio]
FM165829	2005	M072--A11_095	789	unknown	emb|CAF98218.1| unnamed protein product [Tetraodon nigroviridis]
FM165830	1208	M030--H3_017	788	known	emb|CAP19571.1| signal transducing adaptor molecule (SH3 domain and ITAM motif) 2
FM165831	2223	M090--H12_082	787	unknown	ref|XP_706974.2| PREDICTED: hypothetical protein LOC333996 isoform 2 [Danio rerio]
FM165832	1076	M030--E11_087	787	unknown	ref|NP_001103852.1| hypothetical protein LOC559420 [Danio rerio]
FM165833	797	M060--B11_093	785	unknown	dbj|BAC87052.1| unnamed protein product [Homo sapiens]
FM165836	199	M076--C1_011	783	unknown	emb|CAF94525.1| unnamed protein product [Tetraodon nigroviridis]
FM165837	1728	M046--F6_038	783	unknown	emb|CAG05085.1| unnamed protein product [Tetraodon nigroviridis]
FM165838	1005	M023--H4_018	782	unknown	emb|CAG10899.1| unnamed protein product [Tetraodon nigroviridis]
FM165840	2674	M071--H9_065	781	known	ref|XP_537047.2| PREDICTED: similar to Vav-3 protein [Canis familiaris]
FM165841	1967	M045--D11_089	781	known	ref|XP_001334153.1| PREDICTED: similar to thrombospondin [Danio rerio]
FM165844	679	m007--A6_048	778	unknown	emb|CAF99706.1| unnamed protein product [Tetraodon nigroviridis]
FM165847	2138	M090--F10_070	778	unknown	emb|CAG06730.1| unnamed protein product [Tetraodon nigroviridis]
FM165852	172	M051--D6_042	778	known	emb|CAN88318.1| novel protein similar to vertebrate autoantigen (RCD-8) [Danio
FM165855	1620	M032--C2_012	776	unknown	emb|CAG01062.1| unnamed protein product [Tetraodon nigroviridis]
FM165856	38	M078--D2_010	776	unknown	emb|CAG00029.1| unnamed protein product [Tetraodon nigroviridis]
FM165857	2621	m012--C3_027	776	unknown	emb|CAF99797.1| unnamed protein product [Tetraodon nigroviridis]
FM165863	3258	M059--E10_072	774	unknown	emb|CAF97291.1| unnamed protein product [Tetraodon nigroviridis]
FM165866	1160	m015--E12_088	771	unknown	emb|CAG02611.1| unnamed protein product [Tetraodon nigroviridis]
FM165868	440	M080--C8_060	771	unknown	gb|AAW34265.1| KIAA0650-like protein [Danio rerio]
FM165869	2030	m014--A9_079	771	unknown	gb|AAO15006.1| hypothetical protein [Takifugu rubripes]
FM165870	1523	M073--A12_096	771	known	pdb|2HBH|A Chain A, Crystal Structure Of Vitamin D Nuclear Receptor Ligand
FM165871	2352	M021--H3_017	770	unknown	emb|CAG00830.1| unnamed protein product [Tetraodon nigroviridis]
FM165872	2627	M011--F6_038	770	unknown	emb|CAF97435.1| unnamed protein product [Tetraodon nigroviridis]
FM165874	1174	M076--C2_012	769	unknown	ref|XP_684862.2| PREDICTED: hypothetical protein [Danio rerio]
FM165876	2353	M064--D3_025	768	known	gb|AAI25958.1| Fancc protein [Danio rerio]
FM165877	1226	M038--B5_045	768	unknown	emb|CAG02922.1| unnamed protein product [Tetraodon nigroviridis]
FM165878	2450	M060--G8_052	768	unknown	emb|CAG01659.1| unnamed protein product [Tetraodon nigroviridis]
FM165882	290	M035--D8_058	767	unknown	emb|CAG03900.1| unnamed protein product [Tetraodon nigroviridis]
FM165883	2690	m010--G4_020	767	known	ref|XP_001515795.1| PREDICTED: similar to centrosome-associated protein 350
FM165884	3043	M022--E3_023	767	unknown	emb|CAF99832.1| unnamed protein product [Tetraodon nigroviridis]
FM165886	1009	M080--H5_033	765	unknown	ref|XP_706885.2| PREDICTED: hypothetical protein isoform 2 [Danio rerio]
FM165889	1141	M061--D9_073	763	known	ref|NP_878281.1| suppressor of ypt1 [Danio rerio]
FM165890	3247	M078--C7_059	763	unknown	emb|CAF99681.1| unnamed protein product [Tetraodon nigroviridis]
FM165891	2034	M005--F8_054	762	known	ref|XP_001501593.1| PREDICTED: similar to cell division cycle 27, isoform 1 [Equus
FM165894	3102	M044--A10_080	761	unknown	ref|XP_694527.2| PREDICTED: hypothetical protein [Danio rerio]
FM165897	505	M023--F4_022	759	known	gb|ABS70751.1| Cpv-1 [Astatotilapia burtoni]
FM165898	1482	M023--C3_027	759	unknown	ref|XP_689052.1| PREDICTED: hypothetical protein [Danio rerio]
FM165899	3535	M079--E11_087	759	unknown	emb|CAG04045.1| unnamed protein product [Tetraodon nigroviridis]
FM165900	129	M070--A10_080	758	known	ref|XP_001506323.1| PREDICTED: similar to protein kinase C binding protein 1
FM165903	419	M080--H3_017	758	unknown	ref|XP_688060.2| PREDICTED: hypothetical protein [Danio rerio]
FM165904	2503	M027--A11_095	757	unknown	ref|XP_686084.2| PREDICTED: hypothetical protein [Danio rerio]
FM165905	2619	M063--A9_079	756	unknown	emb|CAG02389.1| unnamed protein product [Tetraodon nigroviridis]
FM165906	2546	M047--A12_096	755	unknown	emb|CAG12481.1| unnamed protein product [Tetraodon nigroviridis]
FM165907	3586	M069--G6_036	755	unknown	emb|CAF98157.1| unnamed protein product [Tetraodon nigroviridis]
FM165908	702	M005--B9_077	755	unknown	emb|CAG00441.1| unnamed protein product [Tetraodon nigroviridis]
FM165909	1483	M034--G12_084	755	unknown	emb|CAG09478.1| unnamed protein product [Tetraodon nigroviridis]
FM165910	775	M049--D7_057	755	unknown	dbj|BAC87052.1| unnamed protein product [Homo sapiens]
FM165912	92	M025--E3_023	754	unknown	emb|CAF90790.1| unnamed protein product [Tetraodon nigroviridis]
FM165913	2297	M056--C6_044	754	known	sp|P55019|S12A3_PSEAM Solute carrier family 12 member 3 (Thiazide-sensitive
FM165914	2130	M033--A7_063	752	unknown	emb|CAF89670.1| unnamed protein product [Tetraodon nigroviridis]
FM165915	1867	M072--A7_063	752	known	ref|XP_001067188.1| PREDICTED: similar to Mucin-4 (Tracheobronchial mucin) [Rattus
FM165916	2848	M005--F10_070	751	unknown	emb|CAF90148.1| unnamed protein product [Tetraodon nigroviridis]
FM165917	2910	M062--B10_078	750	unknown	emb|CAF90604.1| unnamed protein product [Tetraodon nigroviridis]
FM165918	693	M051--B7_061	750	unknown	emb|CAG11337.1| unnamed protein product [Tetraodon nigroviridis]
FM165919	1603	M070--H9_065	750	unknown	ref|XP_534452.2| PREDICTED: similar to Protein KIAA1404 [Canis familiaris]
FM165920	1574	M021--G4_020	749	known	ref|NP_001027921.1| nucleoporin 153 [Takifugu rubripes]
FM165921	3446	M038--F6_038	749	unknown	emb|CAG03293.1| unnamed protein product [Tetraodon nigroviridis]
FM165928	2308	M044--F3_021	748	known	ref|XP_001342845.1| PREDICTED: similar to DNA polymerase alpha [Danio rerio]
FM165931	907	m012--A3_031	747	known	emb|CAM14022.1| mucolipin 1 [Danio rerio]
FM165933	1359	M084--B4_030	746	unknown	emb|CAG04024.1| unnamed protein product [Tetraodon nigroviridis]
FM165935	3202	M091--G11_083	746	unknown	ref|NP_001096211.1| hypothetical protein LOC100124762 [Xenopus tropicalis]
FM165936	3219	M058--C7_059	746	unknown	ref|XP_001337233.1| PREDICTED: hypothetical protein [Danio rerio]
FM165937	1069	M018--H11_081	746	known	ref|YP_443923.1| envelope protein [Atlantic salmon swim bladder sarcoma virus]
FM165938	980	M061--A2_016	746	known	ref|NP_001069743.1| potassium channel modulatory factor 1 [Bos taurus]
FM165939	1435	M085--B12_094	745	unknown	emb|CAG05407.1| unnamed protein product [Tetraodon nigroviridis]
FM165941	2798	M062--G5_035	745	unknown	ref|XP_700649.2| PREDICTED: similar to MGC80161 protein [Danio rerio]
FM165942	2920	M053--G5_035	745	unknown	ref|XP_695960.2| PREDICTED: hypothetical protein [Danio rerio]
FM165944	1416	M068--C6_044	744	unknown	ref|NP_001071086.1| hypothetical protein LOC777606 [Danio rerio]
FM165949	1767	M087--A10_080	743	unknown	emb|CAG05135.1| unnamed protein product [Tetraodon nigroviridis]
FM165951	2403	M021--B5_045	743	known	ref|XP_001502308.1| PREDICTED: similar to ATP-binding cassette, sub-family C, member 9
FM165954	2595	M020--G8_052	742	unknown	emb|CAF90438.1| unnamed protein product [Tetraodon nigroviridis]
FM165955	625	M086--G9_067	742	unknown	emb|CAF99012.1| unnamed protein product [Tetraodon nigroviridis]
FM165957	674	M080--D11_089	741	unknown	emb|CAG01682.1| unnamed protein product [Tetraodon nigroviridis]
FM165958	1475	M049--H1_001	741	unknown	gb|AAI33177.1| Unknown (protein for IMAGE:8149741) [Danio rerio]
FM165961	3033	M005--C12_092	739	unknown	emb|CAG01399.1| unnamed protein product [Tetraodon nigroviridis]
FM165964	2891	M036--E10_072	739	unknown	ref|XP_001368572.1| PREDICTED: hypothetical protein [Monodelphis domestica]
FM165968	161	M022--B7_061	738	unknown	ref|XP_001333273.1| PREDICTED: hypothetical protein [Danio rerio]
FM165970	1248	M079--G4_020	738	unknown	ref|XP_670725.1| hypothetical protein PB404290.00.0 [Plasmodium berghei strain ANKA]
FM165971	1159	M053--D4_026	738	unknown	emb|CAG12497.1| unnamed protein product [Tetraodon nigroviridis]
FM165973	2273	M062--A8_064	738	unknown	emb|CAG00405.1| unnamed protein product [Tetraodon nigroviridis]
FM165974	2453	M091--B1_013	738	unknown	emb|CAF90723.1| unnamed protein product [Tetraodon nigroviridis]
FM165975	1470	M047--C6_044	738	unknown	ref|XP_698339.1| PREDICTED: hypothetical protein, partial [Danio rerio]
FM165977	2996	M049--C4_028	737	known	emb|CAA23015.1| topoisomerase I alpha [Takifugu rubripes]
FM165979	270	m014--G10_068	736	known	emb|CAM13117.1| novel protein similar to vertebrate ATPase, H+ transporting,
FM165981	1488	M068--H12_082	735	unknown	gb|AAI28827.1| Zgc:158256 protein [Danio rerio]
FM165982	1551	M060--C8_060	735	known	ref|XP_695172.2| PREDICTED: similar to ATPase, Ca++ transporting, type 2C, member 1,
FM165983	864	M072--B1_013	735	unknown	emb|CAG13005.1| unnamed protein product [Tetraodon nigroviridis]
FM165984	1405	M028--E2_008	735	known	emb|CAE47761.1| novel protein similar to human pre-mRNA cleavage complex II protein
FM165985	1591	M054--H10_066	735	unknown	emb|CAG02441.1| unnamed protein product [Tetraodon nigroviridis]
FM165986	901	M084--H4_018	734	known	gb|AAK94779.1| TATA-binding protein associated factor TAFII135 [Mus musculus]
FM165990	433	M045--G4_020	733	unknown	ref|XP_001389473.1| hypothetical protein An01g10550 [Aspergillus niger]
FM165994	930	M042--H5_033	732	unknown	emb|CAG01226.1| unnamed protein product [Tetraodon nigroviridis]
FM165996	3447	M039--C12_092	731	unknown	emb|CAF93811.1| unnamed protein product [Tetraodon nigroviridis]
FM165997	501	M059--F11_085	730	unknown	ref|XP_691481.2| PREDICTED: hypothetical protein [Danio rerio]
FM166000	988	M037--C2_012	730	unknown	emb|CAG03365.1| unnamed protein product [Tetraodon nigroviridis]
FM166001	20	M058--G12_084	728	known	ref|XP_691215.2| PREDICTED: similar to ubiquitin specific peptidase 7 (herpes
FM166002	312	M083--C7_059	728	unknown	emb|CAG01800.1| unnamed protein product [Tetraodon nigroviridis]
FM166003	1906	M078--G1_003	728	known	emb|CAN88433.1| novel protein similar to vertebrate PDLIM1 interacting kinase 1
FM166005	1711	M020--F10_070	727	unknown	ref|NP_996961.1| hypothetical protein LOC404610 [Danio rerio]
FM166008	558	M011--G4_020	726	unknown	ref|XP_001376210.1| PREDICTED: similar to chromosome 9 open reading frame 84,
FM166010	2795	M029--A10_080	726	known	ref|NP_001018595.1| WD repeat domain 78 [Danio rerio]
FM166019	2395	M069--G10_068	722	unknown	ref|XP_001509848.1| PREDICTED: hypothetical protein isoform 2 [Ornithorhynchus
FM166023	1648	m009--B6_046	722	known	ref|XP_533564.2| PREDICTED: similar to hippocampus abundant transcript-like 1 [Canis
FM166025	408	M082--D9_073	721	known	ref|XP_001336723.1| PREDICTED: similar to haploid germ cell-specific nuclear protein
FM166027	2221	M029--D10_074	721	unknown	emb|CAG13019.1| unnamed protein product [Tetraodon nigroviridis]
FM166028	2160	M036--E9_071	721	unknown	emb|CAG05331.1| unnamed protein product [Tetraodon nigroviridis]
FM166029	1549	M056--G9_067	721	known	dbj|BAA20535.1| Notch 2 [Takifugu rubripes]
FM166030	1231	M038--H7_049	720	known	dbj|BAC65460.1| T cell receptor gamma chain [Paralichthys olivaceus]
FM166032	542	M083--D12_090	720	known	gb|EDL05218.1| zinc finger homeodomain 4 [Mus musculus]
FM166033	1458	M079--A9_079	720	unknown	gb|ABK24795.1| unknown [Picea sitchensis]
FM166034	3169	M088--E7_055	720	known	ref|XP_001334796.1| PREDICTED: similar to Scc2-2A [Danio rerio]
FM166036	562	M069--C2_012	719	known	emb|CAI20635.1| thymopoietin [Danio rerio]
FM166038	3591	M070--B5_045	719	known	ref|XP_415955.2| PREDICTED: similar to SFRS protein kinase 2 [Gallus gallus]
FM166040	2116	M053--B9_077	718	known	sp|Q5PRA2|DHTK1_DANRE Probable 2-oxoglutarate dehydrogenase E1 component DHKTD1,
FM166041	2419	M037--A10_080	718	unknown	emb|CAG06502.1| unnamed protein product [Tetraodon nigroviridis]
FM166042	2840	M017--C9_075	718	unknown	emb|CAF90588.1| unnamed protein product [Tetraodon nigroviridis]
FM166044	2644	M026--H6_034	718	known	ref|XP_700372.2| PREDICTED: similar to meningioma-expressed antigen 5 [Danio rerio]
FM166045	104	M003--E12_088	718	unknown	ref|NP_001104629.1| hypothetical protein LOC558831 [Danio rerio]
FM166046	2420	M-034-A12_044	717	unknown	emb|CAF97696.1| unnamed protein product [Tetraodon nigroviridis]
FM166050	1750	M022--B9_077	717	unknown	emb|CAG06957.1| unnamed protein product [Tetraodon nigroviridis]
FM166052	680	m010--H8_050	717	unknown	emb|CAG00643.1| unnamed protein product [Tetraodon nigroviridis]
FM166053	826	M046--C2_012	716	unknown	ref|XP_001528843.1| hypothetical protein LELG_05769 [Lodderomyces elongisporus NRRL
FM166055	1709	M089--G12_084	716	unknown	emb|CAG03521.1| unnamed protein product [Tetraodon nigroviridis]
FM166056	3396	m012--A9_079	715	known	ref|XP_690909.2| PREDICTED: similar to nidogen 1, [Danio rerio]
FM166061	3068	M063--A11_095	715	known	ref|XP_686862.2| PREDICTED: similar to transcriptional regulatory protein [Danio
FM166062	300	M089--C2_012	714	unknown	emb|CAG06098.1| unnamed protein product [Tetraodon nigroviridis]
FM166063	3070	M037--C4_028	714	unknown	ref|NP_758766.1| hypothetical protein pEA28_03 [Erwinia amylovora]
FM166064	3403	M019--C2_012	714	unknown	emb|CAG03429.1| unnamed protein product [Tetraodon nigroviridis]
FM166065	1362	M068--E1_007	713	unknown	ref|XP_818084.1| hypothetical protein Tc00.1047053509399.150 [Trypanosoma cruzi
FM166067	1151	M024--H7_049	713	known	gb|ABC24690.1| follistatin like protein-1 [Salmo salar]
FM166068	2396	M086--B4_030	713	known	ref|XP_001613173.1| tryptophan-rich antigen (Pv-fam-a) [Plasmodium vivax SaI-1]
FM166069	403	M028--A6_048	713	unknown	emb|CAG03401.1| unnamed protein product [Tetraodon nigroviridis]
FM166071	2683	M054--E11_087	713	unknown	emb|CAG07596.1| unnamed protein product [Tetraodon nigroviridis]
FM166072	3550	M078--A11_095	712	known	ref|XP_414870.2| PREDICTED: similar to PACT [Gallus gallus]
FM166074	990	M090--H8_050	712	unknown	emb|CAG01928.1| unnamed protein product [Tetraodon nigroviridis]
FM166075	1186	M018--E9_071	712	unknown	emb|CAG06490.1| unnamed protein product [Tetraodon nigroviridis]
FM166076	3208	M040--A5_047	712	unknown	emb|CAF89683.1| unnamed protein product [Tetraodon nigroviridis]
FM166079	1392	M065--H11_081	712	known	ref|NP_957216.1| dynamin 1-like [Danio rerio]
FM166081	2038	M044--F5_037	712	known	ref|XP_684056.2| PREDICTED: similar to Dyrk1a-prov protein [Danio rerio]
FM166082	2590	M011--G8_052	712	known	ref|NP_001032452.1| v-ets erythroblastosis virus E26 oncogene homolog 1b [Danio rerio]
FM166083	3470	m015--H8_050	712	unknown	gb|ABA91411.1| expressed protein [Oryza sativa (japonica cultivar-group)]
FM166084	754	M043--B1_013	711	known	emb|CAP19581.1| unc-119 homolog 1 [Danio rerio]
FM166085	1754	M066--F4_022	711	unknown	emb|CAF94532.1| unnamed protein product [Tetraodon nigroviridis]
FM166086	658	M029--C5_043	711	unknown	emb|CAG00602.1| unnamed protein product [Tetraodon nigroviridis]
FM166088	3493	M032--C9_075	710	unknown	emb|CAF96896.1| unnamed protein product [Tetraodon nigroviridis]
FM166090	644	M029--F3_021	710	unknown	emb|CAF89705.1| unnamed protein product [Tetraodon nigroviridis]
FM166091	303	m008--A10_080	710	known	gb|EDM04867.1| dynein-like protein 2 [Rattus norvegicus]
FM166095	1095	M040--D3_025	709	unknown	ref|XP_001495878.1| PREDICTED: hypothetical protein [Equus caballus]
FM166098	2108	M074--H3_017	708	known	ref|NP_919343.1| ubiquitination factor E4B, UFD2 homolog [Danio rerio]
FM166099	146	M063--D3_025	708	unknown	emb|CAG12789.1| unnamed protein product [Tetraodon nigroviridis]
FM166102	3009	M064--C1_011	708	unknown	ref|XP_001335287.1| PREDICTED: hypothetical protein [Danio rerio]
FM166104	3252	M021--C7_059	708	unknown	ref|XP_001519570.1| PREDICTED: similar to KIAA1529, partial [Ornithorhynchus anatinus]
FM166105	539	M056--B5_045	708	unknown	emb|CAG07988.1| unnamed protein product [Tetraodon nigroviridis]
FM166106	3529	M064--G2_004	707	unknown	emb|CAG13232.1| unnamed protein product [Tetraodon nigroviridis]
FM166108	3314	M065--H7_049	707	known	gb|AAH65437.1| Nucleobindin 2a [Danio rerio]
FM166110	2328	M044--G5_035	707	known	ref|XP_001338995.1| PREDICTED: similar to dedicator of cytokinesis 8 [Danio rerio]
FM166111	1537	M044--B12_094	707	unknown	emb|CAG01084.1| unnamed protein product [Tetraodon nigroviridis]
FM166112	897	M059--D10_074	707	unknown	emb|CAF97263.1| unnamed protein product [Tetraodon nigroviridis]
FM166113	2616	m010--G6_036	707	known	ref|XP_001498274.1| PREDICTED: similar to splicing factor 3a, subunit 1, 120kDa isoform 1
FM166115	2679	M075--F9_069	707	known	ref|XP_685025.2| PREDICTED: similar to centrosomal colon cancer autoantigen protein
FM166116	1664	M046--H7_049	707	known	ref|XP_001365895.1| PREDICTED: similar to v-abl Abelson murine leukemia viral oncogene
FM166119	2870	M065--B1_013	706	unknown	emb|CAF89632.1| unnamed protein product [Tetraodon nigroviridis]
FM166121	1827	M018--B3_029	705	unknown	ref|XP_691497.2| PREDICTED: hypothetical protein [Danio rerio]
FM166122	1834	M050--E4_024	705	known	ref|NP_001001943.1| SMAD specific E3 ubiquitin protein ligase 1 [Danio rerio]
FM166126	2567	M045--E5_039	705	known	ref|ZP_02163681.1| cell surface protein [Kordia algicida OT-1]
FM166129	727	M018--H2_002	704	unknown	emb|CAG13128.1| unnamed protein product [Tetraodon nigroviridis]
FM166134	624	M054--F3_021	704	known	gb|AAH10669.1| Syntaxin 12 [Mus musculus]
FM166135	718	m014--A4_032	704	unknown	ref|XP_684372.2| PREDICTED: hypothetical protein [Danio rerio]
FM166138	3467	M028--C1_011	703	known	ref|NP_956840.1| proteasome (prosome, macropain) 26S subunit, non-ATPase, 2 [Danio
FM166139	2908	M079--F3_021	703	unknown	emb|CAF98764.1| unnamed protein product [Tetraodon nigroviridis]
FM166141	1875	M072--E4_024	703	unknown	emb|CAG03426.1| unnamed protein product [Tetraodon nigroviridis]
FM166142	1088	M066--A3_031	703	known	gb|AAH99988.1| NIMA (never in mitosis gene a)-related kinase 8 [Danio rerio]
FM166143	2280	M056--H4_018	703	unknown	emb|CAP09556.1| novel protein [Danio rerio]
FM166145	2207	M072--B8_062	702	unknown	emb|CAG13045.1| unnamed protein product [Tetraodon nigroviridis]
FM166146	3096	M044--A5_047	702	unknown	emb|CAG11183.1| unnamed protein product [Tetraodon nigroviridis]
FM166147	2861	M024--B10_078	702	unknown	emb|CAG04063.1| unnamed protein product [Tetraodon nigroviridis]
FM166148	353	M003--B1_009	702	unknown	emb|CAG03871.1| unnamed protein product [Tetraodon nigroviridis]
FM166149	1102	M065--F7_053	702	unknown	emb|CAG05666.1| unnamed protein product [Tetraodon nigroviridis]
FM166150	2000	M074--E6_040	702	unknown	emb|CAF98038.1| unnamed protein product [Tetraodon nigroviridis]
FM166151	3433	M025--A3_031	702	known	ref|NP_955465.1| meiosis-specific nuclear structural protein 1 [Danio rerio]
FM166155	2083	M092--F12_086	701	known	ref|XP_696015.2| PREDICTED: similar to eukaryotic translation initiation factor 2C, 3
FM166156	2296	M043--G6_036	701	known	gb|ABY79118.1| cadherin 2, type 1 preproprotein (predicted) [Callithrix jacchus]
FM166157	19	M088--D8_058	701	known	gb|AAB96361.1| calcium channel beta3 subunit [Takifugu rubripes]
FM166159	3227	M063--D7_057	700	unknown	emb|CAG01123.1| unnamed protein product [Tetraodon nigroviridis]
FM166160	2722	M072--H9_065	700	unknown	emb|CAG12716.1| unnamed protein product [Tetraodon nigroviridis]
FM166161	1079	m013--H7_049	700	unknown	ref|XP_692102.2| PREDICTED: similar to RIKEN cDNA 4933427D14 gene [Danio rerio]
FM166162	3298	M023--H5_033	700	unknown	emb|CAG00362.1| unnamed protein product [Tetraodon nigroviridis]
FM166165	1681	M031--A11_095	699	unknown	emb|CAP09248.1| chromosome 10 open reading frame 119 (H. sapiens) [Danio rerio]
FM166166	1379	M030--H10_066	699	unknown	emb|CAG00083.1| unnamed protein product [Tetraodon nigroviridis]
FM166167	1985	M073--G8_052	699	unknown	emb|CAG00603.1| unnamed protein product [Tetraodon nigroviridis]
FM166168	3340	m015--G5_035	699	unknown	emb|CAG05424.1| unnamed protein product [Tetraodon nigroviridis]
FM166169	3305	M026--E8_056	699	known	ref|NP_997764.1| interleukin enhancer binding factor 3 [Danio rerio]
FM166171	2112	M068--G3_019	699	unknown	ref|NP_001093481.1| hypothetical protein LOC563470 [Danio rerio]
FM166172	2341	M063--B6_046	699	unknown	ref|XP_001331513.1| PREDICTED: hypothetical protein [Danio rerio]
FM166174	2059	M090--C4_028	698	unknown	emb|CAG11341.1| unnamed protein product [Tetraodon nigroviridis]
FM166175	2404	M088--F4_022	698	unknown	emb|CAG14733.1| unnamed protein product [Tetraodon nigroviridis]
FM166178	2	M082--C8_060	698	unknown	ref|NP_001103447.1| hypothetical protein LOC729830 [Homo sapiens]
FM166180	1988	M045--A9_079	697	known	gb|ABQ13029.1| serine/threonine kinase 24 (STE20 homolog, yeast) [Bos taurus]
FM166182	2698	M047--D8_058	697	known	gb|EAW78347.1| ATPase, Class VI, type 11B, isoform CRA_d [Homo sapiens]
FM166184	3328	M042--F8_054	697	unknown	emb|CAF94675.1| unnamed protein product [Tetraodon nigroviridis]
FM166186	256	M026--B11_093	697	unknown	emb|CAG11921.1| unnamed protein product [Tetraodon nigroviridis]
FM166189	1312	M063--A2_016	696	known	gb|ABR20510.1| transforming growth factor-beta receptor type I b [Danio rerio]
FM166191	21	M072--H7_049	696	unknown	emb|CAG12945.1| unnamed protein product [Tetraodon nigroviridis]
FM166192	330	M058--A12_096	695	unknown	emb|CAF95798.1| unnamed protein product [Tetraodon nigroviridis]
FM166193	2852	M076--E3_023	695	known	ref|XP_697537.2| PREDICTED: similar to arginine-glutamic acid dipeptide (RE) repeats
FM166194	1235	M025--G9_067	695	unknown	ref|NP_001035392.1| hypothetical protein LOC678543 [Danio rerio]
FM166195	349	M054--A1_015	694	known	ref|NP_998392.1| ubiquitin specific peptidase 33 [Danio rerio]
FM166197	2095	M030--A10_080	694	unknown	emb|CAG09896.1| unnamed protein product [Tetraodon nigroviridis]
FM166198	1600	M070--C3_027	694	unknown	emb|CAF90284.1| unnamed protein product [Tetraodon nigroviridis]
FM166199	2605	M089--E7_055	694	unknown	ref|XP_001508638.1| PREDICTED: similar to MGC53880 protein [Ornithorhynchus anatinus]
FM166204	2937	M011--B3_029	693	known	ref|NP_001002504.2| HECT domain containing 1 [Danio rerio]
FM166205	1959	m008--D1_009	693	known	ref|NP_955976.1| adaptor-related protein complex 1, gamma 1 subunit [Danio rerio]
FM166207	76	M042--G8_052	693	known	ref|XP_001342965.1| PREDICTED: similar to nuclear/mitotic apparatus protein [Danio
FM166208	3123	M085--H12_082	693	unknown	emb|CAG07476.1| unnamed protein product [Tetraodon nigroviridis]
FM166209	287	M088--G9_067	693	known	gb|ABP98938.1| voltage-gated sodium channel alpha type IV [Oncorhynchus mykiss]
FM166212	730	M068--D1_009	692	unknown	emb|CAF92859.1| unnamed protein product [Tetraodon nigroviridis]
FM166214	469	M053--E11_087	692	unknown	ref|XP_420777.2| PREDICTED: similar to RIKEN cDNA 5730509K17 gene [Gallus gallus]
FM166216	765	m010--E1_007	692	known	ref|XP_692568.2| PREDICTED: similar to centrosome-associated protein 350 [Danio
FM166220	2169	m009--E1_007	691	known	sp|P51112|HD_FUGRU Huntingtin (Huntington disease protein homolog) (HD protein)
FM166221	715	M050--G4_020	691	unknown	gb|AAI46743.1| Unknown (protein for IMAGE:7406167) [Danio rerio]
FM166224	1642	M089--A9_079	690	unknown	emb|CAG05995.1| unnamed protein product [Tetraodon nigroviridis]
FM166228	2417	M081--B11_093	690	known	ref|XP_699804.2| PREDICTED: similar to Aspartyl-tRNA synthetase 2 (mitochondrial)
FM166229	2205	M035--E11_087	690	unknown	emb|CAF98815.1| unnamed protein product [Tetraodon nigroviridis]
FM166230	1943	M025--C1_011	690	unknown	emb|CAG02400.1| unnamed protein product [Tetraodon nigroviridis]
FM166233	3066	M019--G3_019	689	known	gb|ABP65284.1| ugly duckling [Danio rerio]
FM166236	1406	M073--D5_041	689	known	ref|XP_001520506.1| PREDICTED: similar to MAX dimerization protein 5, partial
FM166237	1122	M050--H2_002	689	known	ref|NP_001038329.1| LEM domain containing 3 [Danio rerio]
FM166238	1500	M072--G2_004	689	unknown	emb|CAG10406.1| unnamed protein product [Tetraodon nigroviridis]
FM166239	1194	M026--G8_052	689	unknown	ref|XP_534232.2| PREDICTED: hypothetical protein XP_534232 [Canis familiaris]
FM166240	2175	m012--A7_063	689	known	ref|XP_001344511.1| PREDICTED: similar to pol polyprotein [Danio rerio]
FM166242	1802	M025--A4_032	688	unknown	ref|NP_001038383.1| hypothetical protein LOC560056 [Danio rerio]
FM166243	1450	M051--H6_034	688	unknown	emb|CAG10322.1| unnamed protein product [Tetraodon nigroviridis]
FM166246	2767	M071--A1_015	687	known	ref|NP_001104619.1| unc-5 homolog B [Danio rerio]
FM166249	214	M029--H11_081	687	known	ref|NP_001025456.1| villin 2 [Danio rerio]
FM166250	3308	M058--G11_083	686	unknown	ref|XP_691086.2| PREDICTED: hypothetical protein [Danio rerio]
FM166252	2429	M038--F8_054	686	unknown	emb|CAG11172.1| unnamed protein product [Tetraodon nigroviridis]
FM166253	1215	M032--F9_069	686	unknown	ref|XP_690540.2| PREDICTED: hypothetical protein [Danio rerio]
FM166254	2912	M021--B11_093	686	unknown	emb|CAF89830.1| unnamed protein product [Tetraodon nigroviridis]
FM166255	1510	M019--A2_016	686	known	ref|XP_532138.2| PREDICTED: similar to ubiquitin protein ligase E3 component
FM166257	3287	M089--C5_043	686	known	ref|NP_001007397.2| membrane bound O-acyltransferase domain containing [Danio rerio]
FM166258	1552	M028--D3_025	686	unknown	emb|CAF97745.1| unnamed protein product [Tetraodon nigroviridis]
FM166259	1656	M060--F11_085	685	unknown	emb|CAG10454.1| unnamed protein product [Tetraodon nigroviridis]
FM166260	1344	M092--A3_031	685	unknown	emb|CAG10089.1| unnamed protein product [Tetraodon nigroviridis]
FM166261	756	m010--B9_077	685	known	ref|XP_684760.2| PREDICTED: similar to Scc2-2A [Danio rerio]
FM166263	329	M076--F5_037	685	known	ref|XP_685233.2| PREDICTED: similar to Kinesin family member 5B [Danio rerio]
FM166265	79	M073--H10_066	685	unknown	emb|CAG08869.1| unnamed protein product [Tetraodon nigroviridis]
FM166267	699	M046--D2_010	684	unknown	ref|XP_001344385.1| PREDICTED: similar to LOC402845 protein, partial [Danio rerio]
FM166271	2316	M028--F6_038	684	known	ref|XP_001171669.1| PREDICTED: myxovirus resistance protein 2 isoform 1 [Pan
FM166272	2150	M003--G6_049	684	unknown	emb|CAG04420.1| unnamed protein product [Tetraodon nigroviridis]
FM166274	2201	m008--A3_031	684	unknown	ref|NP_001032472.1| hypothetical protein LOC567323 [Danio rerio]
FM166275	1422	M020--A9_079	683	unknown	emb|CAF93860.1| unnamed protein product [Tetraodon nigroviridis]
FM166277	2246	M005--B2_014	683	unknown	emb|CAG05108.1| unnamed protein product [Tetraodon nigroviridis]
FM166278	3262	M063--A5_047	683	known	ref|XP_696443.2| PREDICTED: similar to DEAH (Asp-Glu-Ala-His) box polypeptide 9 [Danio
FM166280	661	m014--G1_003	683	known	emb|CAG12180.1| unnamed protein product [Tetraodon nigroviridis]; Notch gene homolog 3 [Mus musculus]
FM166290	2729	M053--H6_034	682	unknown	ref|NP_081561.3| hypothetical protein LOC70005 [Mus musculus]
FM166292	1729	M055--C7_059	682	known	gb|ABL75905.1| protocadherin 2G30 [Takifugu rubripes]
FM166293	2120	M021--B8_062	682	known	ref|NP_001096593.1| ligase IV, DNA, ATP-dependent [Danio rerio]
FM166295	3271	M011--C10_076	682	known	ref|XP_001338227.1| PREDICTED: similar to transposase (putative) [Danio rerio]
FM166297	3515	M080--B12_094	681	unknown	emb|CAF96591.1| unnamed protein product [Tetraodon nigroviridis]
FM166298	1106	M054--E9_071	681	unknown	emb|CAF90595.1| unnamed protein product [Tetraodon nigroviridis]
FM166299	91	m015--G1_003	681	unknown	emb|CAF93718.1| unnamed protein product [Tetraodon nigroviridis]
FM166300	37	M055--B12_094	681	unknown	emb|CAG00362.1| unnamed protein product [Tetraodon nigroviridis]
FM166302	849	M046--B1_013	680	known	ref|NP_001103480.1| plexin A1 [Danio rerio]
FM166303	110	m012--C1_011	680	unknown	emb|CAF97971.1| unnamed protein product [Tetraodon nigroviridis]
FM166304	741	m010--F1_005	680	unknown	emb|CAG07484.1| unnamed protein product [Tetraodon nigroviridis]
FM166305	1940	M068--C7_059	680	unknown	emb|CAF95181.1| unnamed protein product [Tetraodon nigroviridis]
FM166307	831	m014--G8_052	679	known	ref|YP_329350.1| collagen-like surface protein, putative [Streptococcus agalactiae
FM166309	1630	M057--G8_052	679	unknown	emb|CAF94665.1| unnamed protein product [Tetraodon nigroviridis]
FM166311	776	M003--G9_069	679	known	gb|EDP36098.1| Histidine-rich glycoprotein precursor, putative [Brugia malayi]
FM166313	2907	M076--D6_042	679	known	emb|CAF97760.1| unnamed protein product [Tetraodon nigroviridis]; par-3 partitioning defective 3 homolog [Danio rerio]
FM166314	2176	M058--C5_043	679	unknown	emb|CAF95567.1| unnamed protein product [Tetraodon nigroviridis]
FM166315	2782	m013--H1_001	678	unknown	emb|CAF98121.1| unnamed protein product [Tetraodon nigroviridis]
FM166316	62	M048--A12_096	678	unknown	emb|CAG05473.1| unnamed protein product [Tetraodon nigroviridis]
FM166318	745	M059--H12_082	678	unknown	emb|CAF87271.1| unnamed protein product [Tetraodon nigroviridis]
FM166319	1052	M085--H5_033	678	unknown	ref|XP_696884.1| PREDICTED: hypothetical protein [Danio rerio]
FM166321	3337	M043--F5_037	678	unknown	emb|CAG04445.1| unnamed protein product [Tetraodon nigroviridis]
FM166324	1650	M056--H7_049	677	known	emb|CAP09397.1| novel protein similar to human and mouse Rho GTPase activating
FM166325	1378	M065--C5_043	677	unknown	emb|CAG10418.1| unnamed protein product [Tetraodon nigroviridis]
FM166328	2898	m014--F11_085	676	unknown	emb|CAF99785.1| unnamed protein product [Tetraodon nigroviridis]
FM166331	3019	M048--F9_069	676	unknown	emb|CAG04304.1| unnamed protein product [Tetraodon nigroviridis]
FM166333	2042	M076--H9_065	676	known	dbj|BAC44871.1| methylcrotonoyl-Coenzyme A carboxylase 1 (alpha) [Pagrus major]
FM166336	1839	M074--F10_070	676	unknown	gb|EDP38806.1| conserved hypothetical protein [Brugia malayi]
FM166339	2121	M070--F2_006	676	unknown	emb|CAG08602.1| unnamed protein product [Tetraodon nigroviridis]
FM166340	430	M040--G9_067	676	unknown	emb|CAG00915.1| unnamed protein product [Tetraodon nigroviridis]
FM166341	1753	M056--A6_048	676	unknown	emb|CAG05108.1| unnamed protein product [Tetraodon nigroviridis]
FM166342	942	M077--C12_092	676	known	gb|ABD61715.1| immune costimulatory protein [Scophthalmus maximus]
FM166343	1220	m008--B1_013	676	unknown	emb|CAF97892.1| unnamed protein product [Tetraodon nigroviridis]
FM166345	3377	M075--F1_005	676	unknown	emb|CAF98974.1| unnamed protein product [Tetraodon nigroviridis]
FM166347	884	M023--H6_034	675	unknown	emb|CAG01176.1| unnamed protein product [Tetraodon nigroviridis]
FM166350	710	M037--D4_026	674	known	ref|NP_001033051.1| aryl hydrocarbon receptor 1A [Takifugu rubripes]
FM166353	2918	M076--F9_069	674	known	ref|XP_683046.2| PREDICTED: similar to nonmuscle myosin heavy chain [Danio rerio]
FM166354	2272	M079--G11_083	674	known	emb|CAM13158.1| novel protein similar to vertebrate protein phosphatase 1D
FM166356	28	M061--D1_009	674	known	ref|XP_001342396.1| PREDICTED: similar to putative pol protein [Danio rerio]
FM166358	3059	m012--C5_043	674	unknown	emb|CAF91178.1| unnamed protein product [Tetraodon nigroviridis]
FM166359	251	M055--H1_001	674	unknown	emb|CAG00733.1| unnamed protein product [Tetraodon nigroviridis]
FM166360	2664	M042--A4_032	674	known	ref|XP_001332732.1| PREDICTED: similar to transposase [Danio rerio]
FM166364	1986	M084--C10_076	673	known	ref|XP_519508.2| PREDICTED: myeloid/lymphoid or mixed-lineage leukemia 3 [Pan
FM166365	768	M092--D8_058	673	unknown	emb|CAG11595.1| unnamed protein product [Tetraodon nigroviridis]
FM166367	320	M067--D7_057	673	unknown	gb|AAI39849.1| ZK13A21.2 protein [Danio rerio]
FM166371	94	M074--G10_068	672	unknown	emb|CAG05108.1| unnamed protein product [Tetraodon nigroviridis]
FM166372	223	M019--C1_011	672	unknown	ref|NP_001073638.1| hypothetical protein LOC555525 [Danio rerio]
FM166373	1251	M046--E11_087	672	unknown	gb|EDS31654.1| conserved hypothetical protein [Culex pipiens quinquefasciatus]
FM166374	390	M031--H10_066	672	unknown	ref|XP_687466.2| PREDICTED: hypothetical protein [Danio rerio]
FM166376	1951	M075--D11_089	672	known	emb|CAM16631.2| novel protein similar to vertebrate ataxin 2 (ATXN2) [Danio rerio]
FM166377	3579	M021--G12_084	672	known	ref|XP_696106.2| PREDICTED: similar to nucleolar protein 9 [Danio rerio]
FM166380	1521	M048--G7_051	672	known	gb|AAH77168.1| Tsc22d2 protein [Danio rerio]
FM166386	3261	M011--D12_090	671	known	ref|NP_001007120.1| helentron 5 helitron-like transposon
FM166387	1647	M045--F9_069	671	unknown	emb|CAF97528.1| unnamed protein product [Tetraodon nigroviridis]
FM166392	2218	M072--H1_001	671	unknown	ref|XP_001333155.1| PREDICTED: hypothetical protein [Danio rerio]
FM166396	1318	m007--C6_044	671	known	emb|CAI11950.1| SEC5-like 1 (S. cerevisiae) [Danio rerio]
FM166397	1162	M057--A1_015	671	unknown	emb|CAF99975.1| unnamed protein product [Tetraodon nigroviridis]
FM166398	234	M050--B2_014	670	unknown	emb|CAG10573.1| unnamed protein product [Tetraodon nigroviridis]
FM166399	552	M062--B5_045	670	known	gb|ABW96797.1| solute carrier family 22, member 5 (predicted) [Papio anubis]
FM166400	3359	m014--H4_018	670	unknown	emb|CAG00512.1| unnamed protein product [Tetraodon nigroviridis]
FM166402	2869	M049--B8_062	670	known	ref|NP_958475.1| nucleosome assembly protein 1, like 1 [Danio rerio]
FM166404	1801	M033--B10_078	670	known	dbj|BAD06984.1| gamma-aminobutyric acid A receptor subunit rho 1 [Oreochromis
FM166410	1881	M052--H3_017	670	unknown	emb|CAG07981.1| unnamed protein product [Tetraodon nigroviridis]
FM166411	1748	M079--G8_052	670	unknown	emb|CAG09136.1| unnamed protein product [Tetraodon nigroviridis]
FM166412	1828	M063--B12_094	670	unknown	emb|CAG12863.1| unnamed protein product [Tetraodon nigroviridis]
FM166414	1604	M005--E6_040	669	unknown	emb|CAG05291.1| unnamed protein product [Tetraodon nigroviridis]
FM166418	237	M066--G4_020	669	unknown	emb|CAF92566.1| unnamed protein product [Tetraodon nigroviridis]
FM166419	1743	M073--D4_026	669	unknown	emb|CAG05797.1| unnamed protein product [Tetraodon nigroviridis]
FM166421	422	M091--F1_005	669	unknown	emb|CAF99641.1| unnamed protein product [Tetraodon nigroviridis]
FM166425	1926	M075--G8_052	669	unknown	ref|NP_001038418.1| hypothetical protein LOC561142 [Danio rerio]
FM166426	1805	M058--A8_064	669	unknown	emb|CAG01215.1| unnamed protein product [Tetraodon nigroviridis]
FM166427	2233	M064--G11_083	669	unknown	emb|CAF98941.1| unnamed protein product [Tetraodon nigroviridis]
FM166428	480	M043--H10_066	669	unknown	emb|CAF97831.1| unnamed protein product [Tetraodon nigroviridis]
FM166436	1857	M053--B12_094	668	unknown	ref|XP_001622881.1| predicted protein [Nematostella vectensis]
FM166437	1040	M091--H7_049	668	unknown	emb|CAG04897.1| unnamed protein product [Tetraodon nigroviridis]
FM166438	762	M077--D8_058	668	unknown	emb|CAG01941.1| unnamed protein product [Tetraodon nigroviridis]
FM166439	3080	m010--F3_021	668	unknown	emb|CAF98799.1| unnamed protein product [Tetraodon nigroviridis]
FM166442	971	m012--C8_060	667	unknown	emb|CAF97038.1| unnamed protein product [Tetraodon nigroviridis]
FM166443	803	M063--E8_056	667	unknown	ref|XP_001749112.1| predicted protein [Monosiga brevicollis MX1]
FM166445	1200	M033--D3_025	667	known	emb|CAA09099.1| ubiquitin activating enzyme [Takifugu rubripes]
FM166449	3151	M057--D9_073	667	known	ref|XP_697234.2| PREDICTED: similar to ADAM metallopeptidase with thrombospondin type
FM166450	1273	M023--C10_076	667	unknown	emb|CAG06597.1| unnamed protein product [Tetraodon nigroviridis]
FM166451	148	M079--B7_061	667	known	sp|Q5NDE3|AGO61_TETNG Uncharacterized glycosyltransferase AGO61 precursor
FM166453	2643	m007--C3_027	666	unknown	ref|XP_695595.2| PREDICTED: hypothetical protein [Danio rerio]
FM166457	2426	M019--E2_008	666	unknown	ref|XP_684501.1| PREDICTED: hypothetical protein [Danio rerio]
FM166458	1418	M062--B1_013	666	unknown	emb|CAF97172.1| unnamed protein product [Tetraodon nigroviridis]
FM166460	123	M023--C7_059	666	unknown	emb|CAF90429.1| unnamed protein product [Tetraodon nigroviridis]
FM166461	354	M003--H8_073	666	unknown	ref|XP_001345177.1| PREDICTED: hypothetical protein [Danio rerio]
FM166462	2224	M032--G6_036	666	unknown	emb|CAG01737.1| unnamed protein product [Tetraodon nigroviridis]
FM166466	1545	M057--A12_096	665	unknown	ref|XP_694352.2| PREDICTED: hypothetical protein [Danio rerio]
FM166468	275	M028--D9_073	665	known	ref|NP_001101730.1| bromodomain adjacent to zinc finger domain, 2B [Rattus norvegicus]
FM166470	3435	M025--D11_089	665	unknown	ref|XP_001366808.1| PREDICTED: similar to MGC82375 protein [Monodelphis domestica]
FM166471	2298	J-.75_081	665	known	ref|XP_001343287.1| PREDICTED: similar to gag-protease [Danio rerio]
FM166473	3530	M054--G11_083	665	unknown	ref|XP_001344385.1| PREDICTED: similar to LOC402845 protein, partial [Danio rerio]
FM166474	2999	M038--E4_024	665	unknown	ref|XP_701217.2| PREDICTED: hypothetical protein [Danio rerio]
FM166477	2178	M061--H9_065	665	unknown	emb|CAG10911.1| unnamed protein product [Tetraodon nigroviridis]
FM166479	1466	M051--F3_021	665	known	ref|NP_957216.1| dynamin 1-like [Danio rerio]
FM166481	3092	m014--D8_058	664	unknown	emb|CAG06591.1| unnamed protein product [Tetraodon nigroviridis]
FM166483	3242	M055--A9_079	664	known	sp|A5WW21|RASEF_DANRE RAS and EF-hand domain-containing protein
FM166485	3063	M046--H9_065	664	unknown	emb|CAG07110.1| unnamed protein product [Tetraodon nigroviridis]
FM166486	2894	M005--C7_059	664	unknown	emb|CAF96318.1| unnamed protein product [Tetraodon nigroviridis]
FM166488	2029	m007--E7_055	664	unknown	gb|AAO15006.1| hypothetical protein [Takifugu rubripes]
FM166489	378	M061--F11_085	664	known	ref|XP_699786.2| PREDICTED: similar to Receptor-type tyrosine-protein phosphatase S
FM166490	2400	M023--F2_006	664	unknown	emb|CAF92080.1| unnamed protein product [Tetraodon nigroviridis]
FM166491	2676	M025--E8_056	664	unknown	gb|EDL36746.1| RIKEN cDNA 1810011O16 [Mus musculus]
FM166492	2714	M036--B7_061	664	unknown	emb|CAG07019.1| unnamed protein product [Tetraodon nigroviridis]
FM166494	1880	m006--B9_074	663	unknown	emb|CAG00123.1| unnamed protein product [Tetraodon nigroviridis]
FM166496	2496	M077--A12_096	663	unknown	ref|XP_001366386.1| PREDICTED: hypothetical protein [Monodelphis domestica]
FM166498	1776	M018--E1_007	663	unknown	emb|CAG10075.1| unnamed protein product [Tetraodon nigroviridis]
FM166500	2354	M085--A9_079	663	known	gb|AAM43815.1| oxysterol binding protein 1 [Takifugu rubripes]
FM166503	1168	M027--F3_021	663	unknown	ref|NP_001038332.1| hypothetical protein LOC558534 [Danio rerio]
FM166506	924	M017--D12_090	662	unknown	emb|CAG06473.1| unnamed protein product [Tetraodon nigroviridis]
FM166507	605	M079--C4_028	662	unknown	ref|NP_956578.1| hypothetical protein LOC393254 [Danio rerio]
FM166509	1182	M067--G3_019	662	unknown	emb|CAG08320.1| unnamed protein product [Tetraodon nigroviridis]
FM166511	3267	M050--G8_052	662	unknown	emb|CAG12995.1| unnamed protein product [Tetraodon nigroviridis]
FM166515	2459	M070--A3_031	662	known	ref|XP_001342903.1| PREDICTED: similar to transposase [Danio rerio]
FM166517	1145	M070--C1_011	661	unknown	emb|CAF91716.1| unnamed protein product [Tetraodon nigroviridis]
FM166519	74	M044--C9_075	661	unknown	emb|CAG07364.1| unnamed protein product [Tetraodon nigroviridis]
FM166520	723	M026--C6_044	661	unknown	dbj|BAB83841.1| ReO_6 [Oryzias latipes]
FM166521	2863	M073--B5_045	661	unknown	emb|CAF89628.1| unnamed protein product [Tetraodon nigroviridis]
FM166522	1860	M055--G12_084	661	unknown	ref|XP_001630244.1| predicted protein [Nematostella vectensis]
FM166523	1373	M025--H11_081	661	unknown	emb|CAF97393.1| unnamed protein product [Tetraodon nigroviridis]
FM166525	2783	M026--G11_083	661	unknown	ref|XP_694343.1| PREDICTED: hypothetical protein [Danio rerio]
FM166528	2229	M024--G6_036	661	known	gb|EDL39260.1| solute carrier family 19 (thiamine transporter), member 2, isoform
FM166529	1899	M083--C8_060	661	unknown	emb|CAF97393.1| unnamed protein product [Tetraodon nigroviridis]
FM166532	2961	M045--B11_093	661	known	gb|EAW91203.1| translocated promoter region (to activated MET oncogene), isoform
FM166533	212	M005--G3_019	660	known	ref|XP_001343241.1| PREDICTED: similar to laminin beta 1; laminin B1, partial [Danio
FM166534	1489	M018--G9_067	660	unknown	emb|CAG01134.1| unnamed protein product [Tetraodon nigroviridis]
FM166535	3445	M074--C12_092	660	unknown	ref|NP_001071015.1| hypothetical protein LOC558487 [Danio rerio]
FM166538	1213	M049--F1_005	660	known	ref|NP_001018463.1| NudC domain containing 1 [Danio rerio]
FM166545	3105	M019--E12_088	660	unknown	ref|XP_683095.2| PREDICTED: similar to LOC619591 protein [Danio rerio]
FM166546	3576	M065--A10_080	660	unknown	emb|CAG08312.1| unnamed protein product [Tetraodon nigroviridis]
FM166548	1948	M037--H1_001	659	unknown	ref|NP_001038813.1| hypothetical protein LOC751628 [Danio rerio]
FM166549	1917	M019--F5_037	659	unknown	ref|XP_685238.1| PREDICTED: hypothetical protein [Danio rerio]
FM166551	3325	M042--A1_015	659	known	ref|XP_699814.2| PREDICTED: similar to A-kinase anchoring protein AKAP350 [Danio
FM166552	2060	m014--B10_078	659	known	emb|CAM14242.1| TAF6 RNA polymerase II, TATA box binding protein (TBP)-associated
FM166553	1644	M052--E10_072	659	unknown	emb|CAF96691.1| unnamed protein product [Tetraodon nigroviridis]
FM166560	244	M023--D12_090	658	unknown	ref|XP_685654.1| PREDICTED: hypothetical protein [Danio rerio]
FM166563	1680	M023--E5_039	658	known	emb|CAC44628.1| tyrosine protein kinase BTK [Takifugu rubripes]
FM166564	1548	M018--D8_058	658	unknown	emb|CAF98915.1| unnamed protein product [Tetraodon nigroviridis]
FM166567	133	M048--F1_005	658	unknown	ref|XP_001332500.1| PREDICTED: hypothetical protein [Danio rerio]
FM166568	623	M020--B12_094	658	unknown	emb|CAG10942.1| unnamed protein product [Tetraodon nigroviridis]
FM166569	2899	M083--H11_081	658	unknown	emb|CAG00361.1| unnamed protein product [Tetraodon nigroviridis]
FM166571	524	M085--H7_049	658	unknown	ref|XP_693216.1| PREDICTED: hypothetical protein LOC564794 [Danio rerio]
FM166572	2921	M035--B12_094	657	unknown	ref|XP_001336925.1| PREDICTED: hypothetical protein [Danio rerio]
FM166573	3060	M065--G12_084	657	known	ref|NP_957121.1| EFR3 homolog A [Danio rerio]
FM166574	3356	M091--E11_087	657	known	ref|NP_571646.1| MAD homolog 3a [Danio rerio]
FM166577	3605	M075--D4_026	657	unknown	emb|CAF99907.1| unnamed protein product [Tetraodon nigroviridis]
FM166578	3142	M036--B12_094	657	known	ref|XP_001345592.1| PREDICTED: similar to pol polyprotein [Danio rerio]
FM166579	3093	m015--G8_052	657	known	emb|CAM12918.1| polymerase (RNA) I polypeptide C [Danio rerio]
FM166580	2217	M081--D9_073	657	unknown	ref|XP_001336108.1| PREDICTED: hypothetical protein [Danio rerio]
FM166581	2425	M063--G3_019	657	known	ref|XP_001190181.1| PREDICTED: similar to transposase [Strongylocentrotus purpuratus]
FM166582	2186	M074--F7_053	657	known	ref|NP_001008650.1| zinc finger, DHHC-type containing 13 [Danio rerio]
FM166583	854	M089--D2_010	657	unknown	ref|XP_517374.2| PREDICTED: hypothetical protein isoform 4 [Pan troglodytes]
FM166585	3358	M091--G6_036	657	unknown	emb|CAG08075.1| unnamed protein product [Tetraodon nigroviridis]
FM166586	1822	M029--C10_076	657	unknown	emb|CAG04536.1| unnamed protein product [Tetraodon nigroviridis]
FM166588	2431	M050--D9_073	657	unknown	emb|CAF92450.1| unnamed protein product [Tetraodon nigroviridis]
FM166590	1588	M063--D10_074	657	known	ref|XP_001338208.1| PREDICTED: similar to pol polyprotein [Danio rerio]
FM166593	1457	M045--D12_090	656	unknown	ref|NP_001070073.1| hypothetical protein LOC767666 [Danio rerio]
FM166594	1582	M089--G1_003	656	unknown	emb|CAG06711.1| unnamed protein product [Tetraodon nigroviridis]
FM166595	120	M048--A11_095	656	unknown	ref|NP_001038513.1| hypothetical protein LOC564342 [Danio rerio]
FM166596	3360	M043--G9_067	655	unknown	emb|CAF98517.1| unnamed protein product [Tetraodon nigroviridis]
FM166598	3025	m007--G7_051	655	unknown	emb|CAG11095.1| unnamed protein product [Tetraodon nigroviridis]
FM166605	1164	M081--B3_029	654	unknown	ref|NP_001035480.1| hypothetical protein LOC678649 [Danio rerio]
FM166607	1453	M024--D7_057	654	known	ref|NP_001027847.1| similar to muscleblind-like 2 [Takifugu rubripes]
FM166608	2382	M062--F10_070	654	unknown	emb|CAG03291.1| unnamed protein product [Tetraodon nigroviridis]
FM166609	3156	M044--C10_076	654	unknown	emb|CAF92242.1| unnamed protein product [Tetraodon nigroviridis]
FM166610	114	M035--A6_048	654	unknown	emb|CAG11040.1| unnamed protein product [Tetraodon nigroviridis]
FM166613	1740	M027--B11_093	654	unknown	emb|CAF92509.1| unnamed protein product [Tetraodon nigroviridis]
FM166615	1506	M059--G1_003	653	unknown	ref|XP_696487.2| PREDICTED: hypothetical protein [Danio rerio]
FM166617	1060	M059--G3_019	653	unknown	emb|CAG04420.1| unnamed protein product [Tetraodon nigroviridis]
FM166618	215	M019--G2_004	653	unknown	ref|YP_164236.1| hypothetical protein ORF141R [Singapore grouper iridovirus]
FM166619	2157	M004--E1_003	653	known	ref|XP_416639.2| PREDICTED: similar to melanoma-associated antigen [Gallus gallus]
FM166621	3621	M005--F7_053	653	unknown	emb|CAF91071.1| unnamed protein product [Tetraodon nigroviridis]
FM166624	122	M090--B6_046	653	known	ref|XP_707254.1| PREDICTED: similar to LDLR dan isoform 5 [Danio rerio]
FM166627	1734	M016--A8_064	653	known	ref|XP_001364044.1| PREDICTED: similar to MCM6 minichromosome maintenance deficient 6
FM166628	1381	M091--F11_085	652	unknown	emb|CAF95556.1| unnamed protein product [Tetraodon nigroviridis]
FM166630	846	M025--H8_050	652	known	ref|XP_417288.2| PREDICTED: similar to regulator of nonsense transcripts 2 [Gallus
FM166631	3138	M019--G10_068	652	unknown	ref|XP_001340741.1| PREDICTED: hypothetical protein [Danio rerio]
FM166634	1033	M037--B11_093	652	unknown	ref|XP_001330962.1| PREDICTED: hypothetical protein [Danio rerio]
FM166636	2658	M018--B9_077	652	known	ref|XP_001234571.1| PREDICTED: similar to cofactor required for Sp1 transcriptional
FM166639	1614	M017--A5_047	652	unknown	emb|CAG12633.1| unnamed protein product [Tetraodon nigroviridis]
FM166642	141	M033--F9_069	652	unknown	emb|CAG06859.1| unnamed protein product [Tetraodon nigroviridis]
FM166643	1307	M070--E9_071	652	unknown	emb|CAG07415.1| unnamed protein product [Tetraodon nigroviridis]
FM166646	2022	M078--D12_090	651	unknown	gb|AAI54775.1| Unknown (protein for IMAGE:6905550) [Danio rerio]
FM166647	1636	M061--F4_022	651	unknown	emb|CAG02211.1| unnamed protein product [Tetraodon nigroviridis]
FM166649	3593	M034--F9_069	651	known	gb|AAC98961.1| cytochrome P450 [Dicentrarchus labrax]
FM166650	426	M031--F5_037	651	unknown	emb|CAG02134.1| unnamed protein product [Tetraodon nigroviridis]
FM166651	3575	M053--C12_092	651	known	dbj|BAA20535.1| Notch 2 [Takifugu rubripes]
FM166652	1972	M083--G8_052	651	unknown	ref|XP_001336768.1| PREDICTED: similar to MGC52818 protein, partial [Danio rerio]
FM166653	227	M025--H10_066	651	unknown	ref|XP_001744272.1| predicted protein [Monosiga brevicollis MX1]
FM166654	2909	M047--A2_016	651	unknown	emb|CAG06853.1| unnamed protein product [Tetraodon nigroviridis]
FM166657	3363	m008--H10_066	651	known	gb|EDL79553.1| diacylglycerol kinase zeta, isoform CRA_b [Rattus norvegicus]
FM166658	1808	M021--D4_026	651	known	gb|AAU44617.1| catalase [Oplegnathus fasciatus]
FM166659	1410	M040--H10_066	651	known	ref|NP_001007429.1| cell adhesion molecule 4 [Danio rerio]
FM166666	1746	M031--C3_027	651	known	ref|XP_696090.1| PREDICTED: similar to DNA binding protein p96PIF [Danio rerio]
FM166668	415	M038--F7_053	651	known	ref|NP_001093575.1| ribonuclease like 2 [Danio rerio]
FM166669	3584	M005--C8_060	651	unknown	dbj|BAF85489.1| unnamed protein product [Homo sapiens]
FM166673	968	M067--G12_084	650	known	ref|XP_001339596.1| PREDICTED: similar to Dlgh3 protein [Danio rerio]
FM166674	976	M040--D11_089	650	unknown	emb|CAG08217.1| unnamed protein product [Tetraodon nigroviridis]
FM166676	1866	m006--C10_071	650	unknown	ref|XP_001079876.1| PREDICTED: similar to Y39B6A.1 [Rattus norvegicus]
FM166678	1773	m012--F12_086	650	unknown	ref|NP_998271.1| hypothetical protein LOC406380 [Danio rerio]
FM166679	3244	M084--D9_073	650	known	ref|NP_001002299.1| protein tyrosine phosphatase, receptor type, U [Danio rerio]
FM166680	162	M040--D6_042	650	known	emb|CAI12000.1| novel protein containing a T-complex protein 11 domain (zgc:73347)
FM166681	1324	M075--A6_048	650	unknown	emb|CAG05797.1| unnamed protein product [Tetraodon nigroviridis]
FM166682	478	M091--H2_002	650	unknown	gb|AAI54765.1| Unknown (protein for IMAGE:3817757) [Danio rerio]
FM166686	2214	M066--D6_042	649	known	gb|AAT81416.1| calpain 1 catalytic subunit [Oncorhynchus mykiss]
FM166687	1745	M046--C7_059	649	known	ref|XP_696980.1| PREDICTED: similar to Kelch-like protein 3 [Danio rerio]
FM166688	46	M076--E9_071	649	unknown	emb|CAG03659.1| unnamed protein product [Tetraodon nigroviridis]
FM166689	1403	M017--E4_024	649	known	dbj|BAE02825.1| aryl hydrocarbon receptor 2 [Pagrus major]
FM166690	6	M029--E9_071	649	known	ref|NP_957189.1| phosphoserine aminotransferase 1 isoform 2 [Danio rerio]
FM166693	1064	M064--A6_048	649	known	gb|AAH44541.1| DEAD/H (Asp-Glu-Ala-Asp/His) box polypeptide 19 (DBP5 homolog,
FM166696	1072	M078--G3_019	649	known	ref|XP_001373823.1| PREDICTED: similar to Ligase III, DNA, ATP-dependent [Monodelphis
FM166697	656	M038--C3_027	649	known	ref|NP_001101565.1| protein tyrosine phosphatase, receptor type, B [Rattus norvegicus]
FM166702	3034	M028--H8_050	649	unknown	ref|NP_001089664.1| hypothetical protein LOC734724 [Xenopus laevis]
FM166703	3296	M023--A6_048	649	unknown	emb|CAF88355.1| unnamed protein product [Tetraodon nigroviridis]
FM166704	893	M029--A2_016	648	unknown	ref|XP_699529.2| PREDICTED: hypothetical protein [Danio rerio]
FM166705	191	M027--E4_024	648	unknown	emb|CAF95990.1| unnamed protein product [Tetraodon nigroviridis]
FM166707	880	M074--B6_046	648	unknown	emb|CAF94313.1| unnamed protein product [Tetraodon nigroviridis]
FM166708	2086	M088--D4_026	648	unknown	ref|XP_001337124.1| PREDICTED: hypothetical protein [Danio rerio]
FM166709	3147	M037--G10_068	648	unknown	emb|CAF95313.1| unnamed protein product [Tetraodon nigroviridis]
FM166710	1737	M049--D1_009	648	known	ref|XP_698885.2| PREDICTED: similar to SKD3, partial [Danio rerio]
FM166711	1233	M043--G5_035	648	unknown	ref|XP_688831.2| PREDICTED: hypothetical protein [Danio rerio]
FM166712	1751	M034--H1_001	648	unknown	emb|CAG07401.1| unnamed protein product [Tetraodon nigroviridis]
FM166717	1901	M037--H4_018	647	unknown	emb|CAF95569.1| unnamed protein product [Tetraodon nigroviridis]
FM166718	2390	M070--F10_070	647	unknown	ref|NP_001107060.1| hypothetical protein LOC559928 [Danio rerio]
FM166722	486	M035--F4_022	647	known	ref|XP_001343804.1| PREDICTED: similar to ataxia telangiectasia mutated [Danio rerio]
FM166724	2080	M071--E10_072	647	known	ref|NP_001002700.1| fatty acid amide hydrolase 2a [Danio rerio]
FM166725	705	M049--E11_087	647	unknown	emb|CAG02830.1| unnamed protein product [Tetraodon nigroviridis]
FM166728	2903	M037--A11_095	647	unknown	emb|CAG09476.1| unnamed protein product [Tetraodon nigroviridis]
FM166729	628	M035--E6_040	647	unknown	emb|CAF96253.1| unnamed protein product [Tetraodon nigroviridis]
FM166731	206	M023--D6_042	646	unknown	emb|CAG08835.1| unnamed protein product [Tetraodon nigroviridis]
FM166732	1527	M055--H12_082	646	unknown	emb|CAG12667.1| unnamed protein product [Tetraodon nigroviridis]
FM166733	940	M072--D5_041	646	known	ref|XP_001343426.1| PREDICTED: similar to Ste20 group protein kinase HGK [Danio rerio]
FM166734	2672	M086--C12_092	646	known	emb|CAD27803.1| lamC1 [Tetraodon nigroviridis]
FM166738	3368	M029--G12_084	646	unknown	emb|CAG09417.1| unnamed protein product [Tetraodon nigroviridis]
FM166740	2242	M087--B9_077	646	known	gb|AAI34097.1| Si:ch211-92l17.2 protein [Danio rerio]
FM166741	3235	M021--H9_065	646	known	gb|AAH54934.1| Usp40 protein [Danio rerio]
FM166742	3027	M029--H7_049	646	unknown	ref|XP_001370535.1| PREDICTED: similar to hCG2036676 [Monodelphis domestica]
FM166744	359	m010--G5_035	646	unknown	emb|CAG05478.1| unnamed protein product [Tetraodon nigroviridis]
FM166746	2895	M054--F4_022	646	known	ref|XP_001372767.1| PREDICTED: similar to dynein, axonemal, heavy polypeptide 5
FM166749	105	m008--C4_028	645	unknown	ref|XP_591199.3| PREDICTED: hypothetical protein [Bos taurus]
FM166750	1010	M027--D3_025	645	unknown	emb|CAF99942.1| unnamed protein product [Tetraodon nigroviridis]
FM166751	1045	M044--G2_004	645	known	gb|EAW61316.1| hCG19796, isoform CRA_c [Homo sapiens]
FM166752	225	M068--D4_026	645	unknown	emb|CAF96647.1| unnamed protein product [Tetraodon nigroviridis]
FM166754	168	M028--F1_005	645	unknown	ref|XP_688372.2| PREDICTED: similar to hCG2013435, [Danio rerio]
FM166756	2335	m009--A7_063	645	known	ref|XP_416967.2| PREDICTED: similar to putative 4 repeat voltage-gated ion channel
FM166757	1694	M083--A11_095	645	unknown	emb|CAG10804.1| unnamed protein product [Tetraodon nigroviridis]
FM166758	902	M092--E10_072	645	unknown	ref|XP_445223.1| unnamed protein product [Candida glabrata]
FM166759	1543	M071--D6_042	645	unknown	emb|CAF95299.1| unnamed protein product [Tetraodon nigroviridis]
FM166760	774	M060--D1_009	645	unknown	dbj|BAC87052.1| unnamed protein product [Homo sapiens]
FM166765	1742	M078--A7_063	644	known	gb|AAI53308.1| Cdk8 protein [Danio rerio]
FM166766	872	M071--G4_020	644	unknown	emb|CAF97870.1| unnamed protein product [Tetraodon nigroviridis]
FM166767	1294	M073--G1_003	644	known	ref|XP_001095126.1| PREDICTED: similar to Myosin-1 (Myosin heavy chain D) (MHC D)
FM166768	2631	M019--D2_010	644	unknown	emb|CAG00828.1| unnamed protein product [Tetraodon nigroviridis]
FM166769	2345	M026--F6_038	644	known	ref|XP_001188792.1| PREDICTED: similar to transposase [Strongylocentrotus purpuratus]
FM166771	252	M016--H5_033	644	unknown	emb|CAG12444.1| unnamed protein product [Tetraodon nigroviridis]
FM166773	1617	M040--B5_045	644	unknown	emb|CAF97062.1| unnamed protein product [Tetraodon nigroviridis]
FM166774	2445	M068--H9_065	644	unknown	emb|CAF98776.1| unnamed protein product [Tetraodon nigroviridis]
FM166775	372	M083--A6_048	644	unknown	ref|NP_001108038.1| hypothetical protein LOC100136847 [Danio rerio]
FM166776	1436	M003--F4_032	644	unknown	emb|CAF91452.1| unnamed protein product [Tetraodon nigroviridis]
FM166777	2742	M020--E2_008	644	unknown	emb|CAG00146.1| unnamed protein product [Tetraodon nigroviridis]
FM166780	60	M025--G5_035	643	unknown	emb|CAG05333.1| unnamed protein product [Tetraodon nigroviridis]
FM166782	3454	M059--G6_036	643	known	gb|AAM33247.1| mitotic phosphoprotein 39 [Xenopus laevis]
FM166783	1472	m015--A8_064	643	unknown	emb|CAF97933.1| unnamed protein product [Tetraodon nigroviridis]
FM166785	434	M036--H11_081	643	known	gb|AAR25692.1| class I helical cytokine receptor number 29 [Tetraodon nigroviridis]
FM166786	3449	M018--G3_019	643	unknown	ref|XP_697139.2| PREDICTED: hypothetical protein [Danio rerio]
FM166788	978	M085--E7_055	643	known	ref|XP_001369697.1| PREDICTED: similar to single-stranded DNA binding protein 2,
FM166789	1594	M081--B9_077	643	unknown	emb|CAG12631.1| unnamed protein product [Tetraodon nigroviridis]
FM166791	903	M061--A4_032	643	unknown	emb|CAG01487.1| unnamed protein product [Tetraodon nigroviridis]
FM166792	950	M060--H5_033	643	known	emb|CAH69075.1| novel protein similar to vertebrate protein phosphatase 1, regulatory
FM166798	2393	M051--D2_010	642	unknown	emb|CAF98877.1| unnamed protein product [Tetraodon nigroviridis]
FM166800	1994	M025--F7_053	642	known	ref|NP_001099152.1| myosin light chain kinase 1 [Danio rerio]
FM166801	278	M027--F11_085	642	unknown	emb|CAG12199.1| unnamed protein product [Tetraodon nigroviridis]
FM166802	1752	M042--E6_040	642	known	ref|NP_998431.1| helicase with zinc-finger domain [Danio rerio]
FM166803	282	M073--D11_089	642	known	gb|ABE98244.1| mitochondrial isocitrate dehydrogenase 2-like [Oreochromis
FM166809	953	M022--G11_083	642	unknown	emb|CAG01222.1| unnamed protein product [Tetraodon nigroviridis]
FM166811	2430	J-.41_040	642	unknown	emb|CAF99750.1| unnamed protein product [Tetraodon nigroviridis]
FM166814	3442	M021--C3_027	641	unknown	emb|CAG03224.1| unnamed protein product [Tetraodon nigroviridis]
FM166815	1494	M069--F6_038	641	unknown	gb|AAH82827.1| LOC397908 protein [Xenopus laevis]
FM166816	373	M004--E2_007	641	known	gb|AAI33121.1| Manic fringe homolog [Danio rerio]
FM166820	305	M083--E2_008	641	unknown	emb|CAF95721.1| unnamed protein product [Tetraodon nigroviridis]
FM166822	189	M022--F5_037	641	known	gb|AAO88982.1| T cell receptor alpha chain [Stegastes partitus]
FM166823	821	M072--C10_076	641	unknown	ref|XP_001057146.1| PREDICTED: hypothetical protein [Rattus norvegicus]
FM166825	176	M019--B2_014	641	unknown	emb|CAF96918.1| unnamed protein product [Tetraodon nigroviridis]
FM166826	2817	M019--D4_026	641	unknown	emb|CAF95847.1| unnamed protein product [Tetraodon nigroviridis]
FM166828	3344	M060--G7_051	641	unknown	emb|CAG00906.1| unnamed protein product [Tetraodon nigroviridis]
FM166831	183	M078--D1_009	640	known	ref|NP_001025325.1| ATP-binding cassette, sub-family C (CFTR/MRP), member 9 [Danio rerio]
FM166832	1170	M067--E8_056	640	unknown	ref|XP_001507605.1| PREDICTED: hypothetical protein [Ornithorhynchus anatinus]
FM166833	1873	M073--H3_017	640	unknown	emb|CAG10073.1| unnamed protein product [Tetraodon nigroviridis]
FM166837	2402	M019--D5_041	640	unknown	gb|AAI55308.1| Zgc:103534 protein [Danio rerio]
FM166839	2084	M075--F2_006	640	known	ref|XP_692128.2| PREDICTED: similar to ATP-binding cassette, sub-family A (ABC1),
FM166840	1247	M081--A10_080	640	known	gb|EDP37037.1| T-cell receptor beta chain ANA 11, putative [Brugia malayi]
FM166842	2788	M087--C4_028	640	unknown	ref|NP_001038734.1| hypothetical protein LOC692297 [Danio rerio]
FM166846	2724	M068--H3_017	639	known	ref|XP_696624.1| PREDICTED: zinc finger protein 513 [Danio rerio]
FM166847	2071	M077--A9_079	639	unknown	emb|CAF94276.1| unnamed protein product [Tetraodon nigroviridis]
FM166850	3378	M019--G4_020	639	known	sp|P51112|HD_FUGRU Huntingtin (Huntington disease protein homolog) (HD protein)
FM166852	1665	M083--F10_070	639	known	ref|XP_001375330.1| PREDICTED: similar to exocyst complex component 6 [Monodelphis
FM166853	664	M037--H9_065	639	unknown	ref|NP_956469.1| hypothetical protein LOC393144 [Danio rerio]
FM166854	3571	M074--B2_014	639	unknown	emb|CAG12045.1| unnamed protein product [Tetraodon nigroviridis]
FM166855	2168	M065--E8_056	639	unknown	emb|CAG11648.1| unnamed protein product [Tetraodon nigroviridis]
FM166857	253	M058--A1_015	639	unknown	emb|CAG05547.1| unnamed protein product [Tetraodon nigroviridis]
FM166862	1252	M068--F2_006	638	unknown	ref|XP_001621791.1| hypothetical protein NEMVEDRAFT_v1g2616 [Nematostella vectensis]
FM166863	3144	M038--F2_006	638	known	ref|NP_001071003.1| DnaJ homolog subfamily C member 1-like [Danio rerio]
FM166867	538	m015--D5_041	638	unknown	emb|CAG05008.1| unnamed protein product [Tetraodon nigroviridis]
FM166869	2905	M091--D12_090	638	unknown	ref|NP_001073413.1| hypothetical protein LOC321183 [Danio rerio]
FM166870	1285	M020--F11_085	638	unknown	ref|XP_696022.2| PREDICTED: hypothetical protein [Danio rerio]
FM166874	3348	M064--E3_023	637	known	ref|XP_001343022.1| PREDICTED: similar to cell-adhesion protein plakoglobin [Danio rerio]
FM166875	3233	M033--E4_024	637	unknown	emb|CAG09775.1| unnamed protein product [Tetraodon nigroviridis]
FM166877	3054	m015--A6_048	637	unknown	ref|XP_692337.2| PREDICTED: hypothetical protein [Danio rerio]
FM166878	2173	M004--B12_094	637	unknown	ref|XP_693931.2| PREDICTED: similar to KIAA0531 protein [Danio rerio]
FM166879	2604	M028--A4_032	637	known	ref|NP_001098266.1| alcohol dehydrogenase Class VI [Oryzias latipes]
FM166885	175	M062--G11_083	637	unknown	ref|XP_001345737.1| PREDICTED: hypothetical protein [Danio rerio]
FM166887	1977	M-034-A1_023	637	known	ref|XP_001337479.1| PREDICTED: similar to Ring finger protein 182 [Danio rerio]
FM166892	1800	m013--F9_069	637	unknown	ref|XP_687922.2| PREDICTED: similar to LReO_3 [Danio rerio]
FM166893	3627	M054--D11_089	636	unknown	emb|CAG05108.1| unnamed protein product [Tetraodon nigroviridis]
FM166897	1300	M011--A10_080	636	known	ref|XP_684334.2| PREDICTED: similar to tuberin-like protein 1 [Danio rerio]
FM166908	1357	M048--A6_048	636	unknown	emb|CAG07280.1| unnamed protein product [Tetraodon nigroviridis]
FM166909	1799	M028--A2_016	636	unknown	ref|XP_001339865.1| PREDICTED: hypothetical protein [Danio rerio]
FM166913	1765	M026--B4_030	636	unknown	emb|CAG12389.1| unnamed protein product [Tetraodon nigroviridis]
FM166914	1420	M027--F9_069	635	unknown	ref|XP_683226.2| PREDICTED: hypothetical protein [Danio rerio]
FM166916	1369	m010--H1_001	635	unknown	emb|CAG00014.1| unnamed protein product [Tetraodon nigroviridis]
FM166917	2346	M026--E3_023	635	known	gb|ABS70779.1| nuclear factor erythroid derived 2-like 1 [Astatotilapia burtoni]
FM166918	2901	M053--F9_069	635	known	ref|NP_001011879.1| keratin [Takifugu rubripes]
FM166919	3257	M071--B12_094	635	unknown	emb|CAF99926.1| unnamed protein product [Tetraodon nigroviridis]
FM166920	1153	M071--F7_053	635	unknown	emb|CAG09868.1| unnamed protein product [Tetraodon nigroviridis]
FM166922	3587	M056--H3_017	635	unknown	emb|CAF98925.1| unnamed protein product [Tetraodon nigroviridis]
FM166924	614	M054--G4_020	635	unknown	emb|CAG08919.1| unnamed protein product [Tetraodon nigroviridis]
FM166925	2508	M045--C12_092	635	unknown	ref|XP_001641388.1| predicted protein [Nematostella vectensis]
FM166926	13	M048--F11_085	635	unknown	gb|AAX25882.2| SJCHGC09227 protein [Schistosoma japonicum]
FM166929	346	M018--D2_010	635	known	emb|CAP09241.1| topoisomerase (DNA) II alpha [Danio rerio]
FM166931	1863	M074--E12_088	635	unknown	ref|XP_001631709.1| predicted protein [Nematostella vectensis]
FM166934	2170	M032--B6_046	635	unknown	emb|CAF95264.1| unnamed protein product [Tetraodon nigroviridis]
FM166935	1542	m007--B2_014	635	unknown	ref|XP_001500730.1| PREDICTED: hypothetical protein [Equus caballus]
FM166939	896	M061--H6_034	635	unknown	emb|CAG00283.1| unnamed protein product [Tetraodon nigroviridis]
FM166941	384	M076--G11_083	634	unknown	ref|XP_001332206.1| PREDICTED: hypothetical protein [Danio rerio]
FM166942	1123	m008--B10_078	634	unknown	emb|CAF92674.1| unnamed protein product [Tetraodon nigroviridis]
FM166943	3040	M054--B4_030	634	unknown	emb|CAG08442.1| unnamed protein product [Tetraodon nigroviridis]
FM166945	2831	M026--D1_009	634	unknown	emb|CAG12561.1| unnamed protein product [Tetraodon nigroviridis]
FM166950	3370	M063--F10_070	634	unknown	emb|CAG03291.1| unnamed protein product [Tetraodon nigroviridis]
FM166953	166	M074--E10_072	634	known	ref|NP_998328.1| autocrine motility factor receptor [Danio rerio]
FM166955	2092	M027--G6_036	634	unknown	emb|CAG00937.1| unnamed protein product [Tetraodon nigroviridis]
FM166956	2758	M025--C10_076	634	known	ref|XP_546085.2| PREDICTED: similar to pecanex-like 2 isoform 2 [Canis familiaris]
FM166961	2367	M061--G9_067	634	unknown	emb|CAF99237.1| unnamed protein product [Tetraodon nigroviridis]
FM166965	1480	m008--G6_036	634	unknown	ref|XP_687639.2| PREDICTED: hypothetical protein LOC321590 [Danio rerio]
FM166969	2989	M073--G4_020	633	unknown	ref|XP_697440.1| PREDICTED: hypothetical protein [Danio rerio]
FM166970	2011	m013--B9_077	633	known	gb|AAH71309.1| Dual specificity phosphatase 1 [Danio rerio]
FM166974	1960	M064--E7_055	633	unknown	emb|CAG01990.1| unnamed protein product [Tetraodon nigroviridis]
FM166978	850	M079--E2_008	633	unknown	emb|CAF94450.1| unnamed protein product [Tetraodon nigroviridis]
FM166979	3097	M051--H11_081	633	unknown	emb|CAG05997.1| unnamed protein product [Tetraodon nigroviridis]
FM166980	1564	M020--B8_062	632	unknown	emb|CAG05601.1| unnamed protein product [Tetraodon nigroviridis]
FM166982	2830	M075--H5_033	632	known	gb|EDL05218.1| zinc finger homeodomain 4 [Mus musculus]
FM166984	1257	M005--F3_021	632	unknown	ref|XP_001639725.1| predicted protein [Nematostella vectensis]
FM166986	1189	M021--D2_010	632	unknown	emb|CAF98155.1| unnamed protein product [Tetraodon nigroviridis]
FM166987	2369	M084--F7_053	632	unknown	emb|CAG03158.1| unnamed protein product [Tetraodon nigroviridis]
FM166988	2143	M091--B12_094	632	known	ref|XP_001339353.1| PREDICTED: similar to Bcl9-2 [Danio rerio]
FM166990	387	M021--A10_080	632	known	emb|CAP09623.1| roundabout homolog 3 [Danio rerio]
FM166996	602	m010--D11_089	632	unknown	emb|CAG05447.1| unnamed protein product [Tetraodon nigroviridis]
FM166997	2147	M024--H12_082	632	known	ref|XP_001340397.1| PREDICTED: similar to chromosome 9 open reading frame 5 [Danio
FM167002	3538	M059--E3_023	631	unknown	emb|CAG09089.1| unnamed protein product [Tetraodon nigroviridis]
FM167003	1414	M089--C8_060	631	unknown	emb|CAG08940.1| unnamed protein product [Tetraodon nigroviridis]
FM167004	991	M083--B6_046	631	known	gb|AAA85822.1| ERCC2/XPD gene product
FM167005	3061	M023--E11_087	631	unknown	ref|NP_001025346.1| hypothetical protein LOC563496 [Danio rerio]
FM167007	904	M005--E9_071	631	unknown	emb|CAF92188.1| unnamed protein product [Tetraodon nigroviridis]
FM167009	1448	M077--D11_089	631	unknown	emb|CAG12111.1| unnamed protein product [Tetraodon nigroviridis]
FM167011	2002	M054--A10_080	631	unknown	emb|CAF97793.1| unnamed protein product [Tetraodon nigroviridis]
FM167016	442	m008--E3_023	630	known	ref|XP_689555.2| PREDICTED: similar to ankyrin repeat domain 11,, partial [Danio
FM167017	894	M032--A5_047	630	known	ref|NP_001012572.1| WW domain containing E3 ubiquitin protein ligase 1 [Gallus gallus]
FM167020	3032	M022--G5_035	630	known	ref|XP_697723.2| PREDICTED: similar to WD repeat domain 66 [Danio rerio]
FM167022	2648	M063--E6_040	630	unknown	ref|XP_698809.2| PREDICTED: hypothetical protein [Danio rerio]
FM167023	526	M039--D2_010	630	unknown	emb|CAF99702.1| unnamed protein product [Tetraodon nigroviridis]
FM167034	1955	M044--D11_089	629	known	ref|XP_001341475.1| PREDICTED: similar to ataxin 7, [Danio rerio]
FM167035	83	M078--G8_052	629	known	gb|AAM43814.1| PCM1 [Takifugu rubripes]
FM167036	2934	M039--D4_026	629	unknown	ref|NP_001007398.1| hypothetical protein LOC492525 [Danio rerio]
FM167037	1631	M051--E3_023	629	unknown	ref|XP_001336086.1| PREDICTED: hypothetical protein, partial [Danio rerio]
FM167038	3220	M030--D5_041	629	unknown	emb|CAG08667.1| unnamed protein product [Tetraodon nigroviridis]
FM167039	2045	M092--F6_038	629	known	ref|NP_998596.1| histone deacetylase 8 [Danio rerio]
FM167040	265	M084--G6_036	629	unknown	emb|CAG03568.1| unnamed protein product [Tetraodon nigroviridis]
FM167041	1965	M070--D9_073	629	known	dbj|BAA92816.1| calcitonin gene-related peptide receptor [Paralichthys olivaceus]
FM167043	361	M086--D8_058	629	known	ref|XP_001337294.1| PREDICTED: similar to STK19 protein [Danio rerio]
FM167046	3534	M032--F10_070	629	unknown	emb|CAF90595.1| unnamed protein product [Tetraodon nigroviridis]
FM167047	226	M073--C3_027	629	known	gb|AAF34780.1| srpA [Streptococcus cristatus]
FM167049	2987	M042--C1_011	629	unknown	emb|CAG07708.1| unnamed protein product [Tetraodon nigroviridis]
FM167051	2809	m014--H6_034	629	unknown	ref|XP_001620331.1| hypothetical protein NEMVEDRAFT_v1g148475 [Nematostella vectensis]
FM167052	3554	M030--B11_093	628	known	ref|XP_421165.2| PREDICTED: similar to ubiquitin ligase E3 alpha-I [Gallus gallus]
FM167055	1724	M054--A6_048	628	unknown	emb|CAF93542.1| unnamed protein product [Tetraodon nigroviridis]
FM167059	900	M043--G2_004	628	known	ref|NP_998590.1| 1-acylglycerol-3-phosphate O-acyltransferase 3 [Danio rerio]
FM167061	33	M025--G4_020	628	known	emb|CAF94391.1| unnamed protein product [Tetraodon nigroviridis]; target of rapamycin [Danio rerio]
FM167065	2288	M067--F11_085	628	unknown	ref|XP_001332033.1| PREDICTED: hypothetical protein [Danio rerio]
FM167066	2641	M047--E7_055	628	unknown	emb|CAG08403.1| unnamed protein product [Tetraodon nigroviridis]
FM167067	916	M027--H7_049	628	known	ref|XP_001510655.1| PREDICTED: similar to growth arrest specific 11 [Ornithorhynchus
FM167069	1764	M048--B9_077	628	known	ref|NP_001005391.1| clathrin, heavy polypeptide (Hc) [Danio rerio]
FM167070	138	M067--C3_027	628	known	ref|XP_421162.2| PREDICTED: similar to kinesin-like protein [Gallus gallus]
FM167071	2240	M033--C2_012	628	unknown	gb|AAI47914.1| Unknown (protein for IMAGE:8473473) [Bos taurus]
FM167076	458	M016--C8_060	628	unknown	emb|CAG08878.1| unnamed protein product [Tetraodon nigroviridis]
FM167079	1503	M037--B10_078	628	unknown	emb|CAG00761.1| unnamed protein product [Tetraodon nigroviridis]
FM167084	2834	M039--D12_090	627	known	gb|AAH96779.1| Kif23 protein [Danio rerio]
FM167085	2692	M077--G12_084	627	unknown	emb|CAG12906.1| unnamed protein product [Tetraodon nigroviridis]
FM167086	1958	M057--F1_005	627	known	gb|AAH68345.1| Arrdc2 protein [Danio rerio]
FM167087	1949	M084--G1_003	627	known	ref|NP_001012388.1| discs, large (Drosophila) homolog 1, like [Danio rerio]
FM167089	1571	m007--B4_030	627	known	ref|XP_001336522.1| PREDICTED: similar to glucocorticoid modulatory element binding
FM167093	2725	M054--B2_014	627	known	ref|NP_001027861.1| B lymphocyte induced maturation protein 1 [Takifugu rubripes]
FM167096	2283	M079--G10_068	627	known	ref|XP_683917.2| PREDICTED: similar to Acetyl-CoA carboxylase (ACC) isoform 1 [Danio
FM167098	2323	M019--G8_052	627	known	gb|AAH98882.1| Nupl1 protein [Danio rerio]
FM167099	3282	m014--H7_049	627	unknown	emb|CAF90716.1| unnamed protein product [Tetraodon nigroviridis]
FM167100	8	M040--A6_048	627	known	ref|XP_001337848.1| PREDICTED: similar to pol polyprotein [Danio rerio]
FM167101	197	M072--G9_067	627	unknown	ref|XP_001342514.1| PREDICTED: similar to hCG2036584, [Danio rerio]
FM167103	3012	M060--H11_081	627	unknown	emb|CAG08069.1| unnamed protein product [Tetraodon nigroviridis]
FM167108	3309	m007--B9_077	626	unknown	emb|CAF90337.1| unnamed protein product [Tetraodon nigroviridis]
FM167109	3393	M057--B9_077	626	known	ref|NP_001007054.1| phosphoglucomutase 3 [Danio rerio]
FM167112	3394	M074--G11_083	626	unknown	ref|XP_693135.2| PREDICTED: hypothetical protein [Danio rerio]
FM167113	2715	M071--H8_050	626	known	ref|XP_001362732.1| PREDICTED: similar to FRS2 protein [Monodelphis domestica]
FM167114	1990	M042--G12_084	626	unknown	ref|XP_689083.2| PREDICTED: hypothetical protein [Danio rerio]
FM167115	139	m010--H12_082	626	known	gb|ABC72406.1| activin beta B precursor [Ctenopharyngodon idella]
FM167117	3342	M084--G4_020	626	unknown	emb|CAG06770.1| unnamed protein product [Tetraodon nigroviridis]
FM167119	2828	m013--C2_012	626	unknown	emb|CAF95666.1| unnamed protein product [Tetraodon nigroviridis]
FM167122	1810	M070--G9_067	626	unknown	gb|AAH91911.1| Im:7151680 protein [Danio rerio]
FM167123	879	M073--C8_060	626	unknown	ref|XP_001344675.1| PREDICTED: hypothetical protein [Danio rerio]
FM167124	747	M073--E1_007	626	unknown	emb|CAG07622.1| unnamed protein product [Tetraodon nigroviridis]
FM167125	1770	M068--G11_083	626	unknown	emb|CAG10516.1| unnamed protein product [Tetraodon nigroviridis]
FM167126	3186	M065--G11_083	626	unknown	emb|CAG06254.1| unnamed protein product [Tetraodon nigroviridis]
FM167128	2184	M045--B6_046	626	known	emb|CAI20734.1| novel protein similar to rat kinase D-interacting substance of 220
FM167132	1291	M005--C1_011	625	unknown	ref|XP_696751.2| PREDICTED: hypothetical protein [Danio rerio]
FM167134	639	M011--E12_088	625	known	emb|CAK04992.2| novel protein similar to vertebrate ash1 (absent, small, or
FM167135	308	M069--B11_093	625	unknown	emb|CAG06051.1| unnamed protein product [Tetraodon nigroviridis]
FM167137	1914	M065--B11_093	625	unknown	emb|CAG02112.1| unnamed protein product [Tetraodon nigroviridis]
FM167138	663	M017--H6_034	625	unknown	emb|CAG01722.1| unnamed protein product [Tetraodon nigroviridis]
FM167139	936	M085--C6_044	625	unknown	emb|CAG00609.1| unnamed protein product [Tetraodon nigroviridis]
FM167141	1074	M039--D5_041	625	unknown	ref|NP_001017754.1| hypothetical protein LOC550450 [Danio rerio]
FM167143	2982	M070--A1_015	625	unknown	emb|CAG08519.1| unnamed protein product [Tetraodon nigroviridis]
FM167144	1785	M066--B5_045	625	unknown	emb|CAG12307.1| unnamed protein product [Tetraodon nigroviridis]
FM167149	3251	M071--B9_077	625	unknown	emb|CAF95339.1| unnamed protein product [Tetraodon nigroviridis]
FM167153	217	M059--H11_081	624	unknown	ref|XP_697024.1| PREDICTED: similar to MGC130990 protein [Danio rerio]
FM167154	3567	M047--D6_042	624	unknown	emb|CAG00705.1| unnamed protein product [Tetraodon nigroviridis]
FM167157	171	M043--F12_086	624	unknown	emb|CAG01402.1| unnamed protein product [Tetraodon nigroviridis]
FM167159	289	M077--F2_006	624	unknown	emb|CAG11669.1| unnamed protein product [Tetraodon nigroviridis]
FM167160	2389	M024--G3_019	624	unknown	emb|CAG06988.1| unnamed protein product [Tetraodon nigroviridis]
FM167163	1575	M020--B5_045	624	unknown	emb|CAG01941.1| unnamed protein product [Tetraodon nigroviridis]
FM167164	2842	M076--E12_088	624	known	gb|AAT40504.2| Polyprotein, putative [Solanum demissum]
FM167165	1258	M071--B10_078	624	unknown	ref|XP_001621791.1| hypothetical protein NEMVEDRAFT_v1g2616 [Nematostella vectensis]
FM167169	673	M047--B2_014	624	known	ref|XP_001182107.1| PREDICTED: similar to transposase [Strongylocentrotus purpuratus]
FM167171	1691	M075--C8_060	624	unknown	ref|XP_696354.2| PREDICTED: hypothetical protein LOC448925 [Danio rerio]
FM167172	1950	M044--G6_036	624	unknown	emb|CAG05547.1| unnamed protein product [Tetraodon nigroviridis]
FM167176	3391	M064--C8_060	623	unknown	ref|NP_001083254.1| hypothetical protein LOC398828 [Xenopus laevis]
FM167178	2219	M073--G10_068	623	known	ref|XP_858330.1| PREDICTED: similar to ankyrin 3, epithelial isoform d isoform 14
FM167179	3217	M004--C9_067	623	unknown	emb|CAF90461.1| unnamed protein product [Tetraodon nigroviridis]
FM167181	1241	M004--H7_061	623	unknown	dbj|BAB14128.1| unnamed protein product [Homo sapiens]
FM167184	230	M058--C8_060	623	unknown	ref|XP_698669.2| PREDICTED: hypothetical protein [Danio rerio]
FM167186	1987	M077--H8_050	623	unknown	emb|CAF92416.1| unnamed protein product [Tetraodon nigroviridis]
FM167188	2751	m012--H11_081	623	unknown	emb|CAF97436.1| unnamed protein product [Tetraodon nigroviridis]
FM167190	1717	M077--H9_065	623	unknown	ref|NP_001007440.1| hypothetical protein LOC492798 [Danio rerio]
FM167192	1315	M024--D1_009	622	unknown	ref|NP_001038632.2| hypothetical protein LOC568736 [Danio rerio]
FM167193	1902	M036--F8_054	622	unknown	emb|CAG03987.1| unnamed protein product [Tetraodon nigroviridis]
FM167195	2164	M045--D4_026	622	known	ref|NP_001071029.1| Ahi1 [Danio rerio]
FM167196	795	m008--A11_095	622	unknown	gb|AAL55824.1|AF318317_1 unknown [Homo sapiens]
FM167199	2334	M073--F3_021	622	known	ref|XP_694898.2| PREDICTED: similar to transcription factor PAX7C [Danio rerio]
FM167201	1146	M023--B3_029	622	known	ref|XP_001489630.1| PREDICTED: similar to zinc finger, RAN-binding domain containing 1
FM167202	627	M028--B9_077	622	unknown	emb|CAG08313.1| unnamed protein product [Tetraodon nigroviridis]
FM167203	1976	M069--C12_092	622	unknown	ref|XP_001346262.1| PREDICTED: hypothetical protein [Danio rerio]
FM167204	1314	M056--A12_096	622	unknown	emb|CAG01219.1| unnamed protein product [Tetraodon nigroviridis]
FM167205	1274	M003--D7_059	622	unknown	emb|CAG11922.1| unnamed protein product [Tetraodon nigroviridis]
FM167207	3236	M035--D11_089	622	known	gb|ABI94729.1| Smad3 [Ctenopharyngodon idella]
FM167209	2700	m008--F12_086	622	unknown	ref|XP_001624491.1| predicted protein [Nematostella vectensis]
FM167210	2033	M044--D4_026	622	unknown	emb|CAG01405.1| unnamed protein product [Tetraodon nigroviridis]
FM167211	117	M078--D11_089	622	unknown	emb|CAG04425.1| unnamed protein product [Tetraodon nigroviridis]
FM167212	1661	M020--C4_028	622	unknown	emb|CAF91815.1| unnamed protein product [Tetraodon nigroviridis]
FM167216	1720	M092--F9_069	621	known	ref|NP_001017399.1| peroxisomal biogenesis factor 19 [Danio rerio]
FM167217	3047	m009--B2_014	621	unknown	emb|CAF90803.1| unnamed protein product [Tetraodon nigroviridis]
FM167218	180	M003--F12_096	621	unknown	emb|CAG06609.1| unnamed protein product [Tetraodon nigroviridis]
FM167226	1340	M024--D9_073	621	unknown	emb|CAF97670.1| unnamed protein product [Tetraodon nigroviridis]
FM167228	2230	M034--G9_067	621	known	ref|NP_571001.1| non-metastatic cells 2, protein (NM23B) expressed in [Danio rerio]
FM167232	1910	M039--E3_023	621	unknown	ref|XP_686062.2| PREDICTED: hypothetical protein [Danio rerio]
FM167236	3545	M041--G1_003	621	unknown	emb|CAG10992.1| unnamed protein product [Tetraodon nigroviridis]
FM167237	1971	M066--B2_014	621	unknown	emb|CAG00393.1| unnamed protein product [Tetraodon nigroviridis]
FM167242	1795	M046--B3_029	620	known	ref|XP_518946.2| PREDICTED: sidekick homolog 1 [Pan troglodytes]
FM167247	3361	M058--E7_055	620	known	ref|XP_684703.2| PREDICTED: similar to protein tyrosine phosphatase, receptor-type, Z
FM167253	1590	M034--E12_088	620	unknown	emb|CAF96875.1| unnamed protein product [Tetraodon nigroviridis]
FM167254	56	M045--H7_049	620	unknown	emb|CAG01684.1| unnamed protein product [Tetraodon nigroviridis]
FM167256	1044	M071--G5_035	620	unknown	emb|CAF93444.1| unnamed protein product [Tetraodon nigroviridis]
FM167258	959	m007--G8_052	620	unknown	emb|CAG13138.1| unnamed protein product [Tetraodon nigroviridis]
FM167262	3116	M031--B2_014	619	known	ref|XP_001099042.1| PREDICTED: semaphorin 7A isoform 2 [Macaca mulatta]
FM167263	3260	M069--E6_040	619	unknown	emb|CAG01534.1| unnamed protein product [Tetraodon nigroviridis]
FM167264	2123	M056--F5_037	619	unknown	gb|AAI24164.1| Unknown (protein for IMAGE:2639208) [Danio rerio]
FM167266	1930	M016--F12_086	619	unknown	ref|XP_683819.1| PREDICTED: hypothetical protein isoform 1 [Danio rerio]
FM167268	1253	M038--B2_014	619	known	ref|ZP_02116818.1| OmpA/MotB [Methylobacterium nodulans ORS 2060]
FM167269	1284	M089--D1_009	619	unknown	emb|CAF95199.1| unnamed protein product [Tetraodon nigroviridis]
FM167270	2923	M048--G1_003	619	known	ref|XP_001367266.1| PREDICTED: similar to WD repeat domain 52, [Monodelphis domestica]
FM167274	1504	M063--C10_076	619	unknown	ref|XP_695548.2| PREDICTED: hypothetical protein [Danio rerio]
FM167276	71	M080--A6_048	619	unknown	emb|CAG06618.1| unnamed protein product [Tetraodon nigroviridis]
FM167279	1975	M072--H4_018	618	known	sp|Q9DGM7|MVP_ICTPU Major vault protein (MVP)
FM167280	57	M024--F3_021	618	known	ref|XP_001338906.1| PREDICTED: similar to transposase [Danio rerio]
FM167283	714	M090--E12_088	618	unknown	emb|CAF98674.1| unnamed protein product [Tetraodon nigroviridis]
FM167284	3407	M043--E6_040	618	unknown	emb|CAG05457.1| unnamed protein product [Tetraodon nigroviridis]
FM167290	3549	M049--D12_090	618	known	ref|XP_688868.2| PREDICTED: similar to active breakpoint cluster region-related
FM167291	3004	M040--E3_023	618	unknown	emb|CAG07019.1| unnamed protein product [Tetraodon nigroviridis]
FM167292	1702	M046--G10_068	618	unknown	emb|CAF99805.1| unnamed protein product [Tetraodon nigroviridis]
FM167293	14	M047--H8_050	618	known	gb|ABV31710.1| transposase [Salmo salar]
FM167294	319	M048--D8_058	618	known	ref|NP_001027798.1| SMC3 protein [Takifugu rubripes]
FM167295	1249	M057--H4_018	618	unknown	ref|XP_001698859.1| hypothetical protein CHLREDRAFT_177465 [Chlamydomonas reinhardtii]
FM167296	540	M065--C11_091	618	unknown	gb|AAI35007.1| Im:6893299 protein [Danio rerio]
FM167297	2550	M058--A3_031	618	unknown	emb|CAG04427.1| unnamed protein product [Tetraodon nigroviridis]
FM167300	389	M056--F7_053	618	known	ref|XP_422837.2| PREDICTED: similar to bone specific CMF608 [Gallus gallus]
FM167302	1699	m015--C2_012	618	unknown	emb|CAG01760.1| unnamed protein product [Tetraodon nigroviridis]
FM167306	1755	J-.25_024	618	known	ref|XP_001331977.1| PREDICTED: similar to RNA helicase [Danio rerio]
FM167307	88	M017--A11_095	618	unknown	ref|NP_001004649.1| hypothetical protein LOC447911 [Danio rerio]
FM167308	1447	M046--A12_096	617	unknown	ref|XP_001334181.1| PREDICTED: hypothetical protein [Danio rerio]
FM167315	944	m008--G7_051	617	known	emb|CAF96576.1| unnamed protein product [Tetraodon nigroviridis]; meiotic nuclear divisions 1 homolog (S. cerevisiae) [Mus musculus]
FM167320	380	M062--G8_052	617	unknown	emb|CAF99287.1| unnamed protein product [Tetraodon nigroviridis]
FM167321	1057	M085--F3_021	617	unknown	emb|CAG09036.1| unnamed protein product [Tetraodon nigroviridis]
FM167325	2652	M004--A9_066	617	unknown	emb|CAG11706.1| unnamed protein product [Tetraodon nigroviridis]
FM167326	365	M018--C3_027	617	known	ref|NP_955922.1| LAG1 longevity assurance homolog 5 [Danio rerio]
FM167328	777	M022--B12_094	617	unknown	ref|XP_001128290.1| PREDICTED: hypothetical protein [Homo sapiens]
FM167329	1227	M003--H4_041	617	known	ref|XP_001332626.1| PREDICTED: similar to CD97 antigen [Danio rerio]
FM167334	2078	M078--E4_024	617	unknown	emb|CAG12936.1| unnamed protein product [Tetraodon nigroviridis]
FM167335	2906	M028--E8_056	617	unknown	emb|CAF94122.1| unnamed protein product [Tetraodon nigroviridis]
FM167336	2847	M071--A11_095	617	unknown	emb|CAG12717.1| unnamed protein product [Tetraodon nigroviridis]
FM167339	2412	M077--B4_030	616	unknown	ref|XP_695548.2| PREDICTED: hypothetical protein [Danio rerio]
FM167340	2061	M033--E1_007	616	unknown	emb|CAG13102.1| unnamed protein product [Tetraodon nigroviridis]
FM167341	760	M084--G10_068	616	unknown	emb|CAF94137.1| unnamed protein product [Tetraodon nigroviridis]
FM167345	2967	M016--E5_039	616	unknown	emb|CAG04351.1| unnamed protein product [Tetraodon nigroviridis]
FM167346	659	M037--B5_045	616	unknown	ref|NP_957094.1| hypothetical protein LOC393773 [Danio rerio]
FM167349	534	M062--G9_067	616	unknown	ref|XP_001499720.1| PREDICTED: similar to KIAA1586 [Equus caballus]
FM167350	1223	M063--B9_077	616	unknown	ref|XP_696592.2| PREDICTED: similar to hCG2019858, [Danio rerio]
FM167355	555	M056--E8_056	616	unknown	emb|CAF97902.1| unnamed protein product [Tetraodon nigroviridis]
FM167356	1492	M040--C8_060	616	unknown	ref|XP_001376399.1| PREDICTED: hypothetical protein [Monodelphis domestica]
FM167357	1133	M040--B11_093	616	known	gb|AAB88288.1| glutamate transporter 2B [Ambystoma tigrinum]
FM167358	3000	M063--G10_068	616	unknown	emb|CAF92708.1| unnamed protein product [Tetraodon nigroviridis]
FM167360	12	M056--G7_051	616	unknown	ref|XP_696076.2| PREDICTED: hypothetical protein [Danio rerio]
FM167363	2422	M047--C10_076	616	known	gb|ABC72121.1| p47phox [Siniperca chuatsi]
FM167364	2509	M063--B1_013	615	unknown	ref|XP_001619600.1| hypothetical protein NEMVEDRAFT_v1g67554 [Nematostella vectensis]
FM167367	1310	M049--B10_078	615	unknown	emb|CAG11033.1| unnamed protein product [Tetraodon nigroviridis]
FM167369	1288	M021--C1_011	615	unknown	emb|CAG08587.1| unnamed protein product [Tetraodon nigroviridis]
FM167370	1423	M060--G4_020	615	known	gb|AAG42049.1|AF232933_1 Goodpasture antigen-binding protein D26; GPBPD26 [Bos taurus]
FM167373	3277	M070--F1_005	615	known	gb|ABQ59678.1| vacuolar protein sorting 52 [Salmo salar]
FM167376	2995	M048--E2_008	615	unknown	ref|XP_655203.1| hypothetical protein 34.t00002 [Entamoeba histolytica HM-1:IMSS]
FM167378	2044	m007--H4_018	615	known	gb|AAC34383.1| All-1 related protein [Takifugu rubripes]
FM167380	1663	M021--A9_079	615	known	ref|XP_698607.2| PREDICTED: similar to MAX dimerization protein 1 [Danio rerio]
FM167384	554	M061--H12_082	615	known	emb|CAG08225.1| unnamed protein product [Tetraodon nigroviridis]; Hydroxy-delta-5-steroid dehydrogenase, 3 beta- and steroid delta-isomerase 1 [Danio rerio]
FM167385	70	M076--G3_019	615	unknown	emb|CAG02498.1| unnamed protein product [Tetraodon nigroviridis]
FM167388	1166	M027--A3_031	615	unknown	emb|CAF97013.1| unnamed protein product [Tetraodon nigroviridis]
FM167389	3171	M034--F5_037	615	known	ref|NP_001098323.1| guanine nucleotide-binding protein beta subunit [Oryzias latipes]
FM167390	629	M047--D9_073	615	known	gb|ABC72122.1| myeloperoxidase [Siniperca chuatsi]
FM167391	3484	m013--C3_027	615	unknown	emb|CAG08224.1| unnamed protein product [Tetraodon nigroviridis]
FM167392	2839	M058--A9_079	615	unknown	emb|CAF90588.1| unnamed protein product [Tetraodon nigroviridis]
FM167393	1386	M018--E3_023	615	unknown	emb|CAF94471.1| unnamed protein product [Tetraodon nigroviridis]
FM167394	3180	M050--C5_043	614	known	emb|CAM16772.1| novel protein similar to vertebrate dynein, cytoplasmic, heavy
FM167395	2055	M024--B12_094	614	known	ref|NP_775393.2| mind bomb [Danio rerio]
FM167397	1512	M057--D8_058	614	unknown	emb|CAF96470.1| unnamed protein product [Tetraodon nigroviridis]
FM167398	588	M065--E4_024	614	unknown	emb|CAF99926.1| unnamed protein product [Tetraodon nigroviridis]
FM167401	241	M017--D3_025	614	unknown	emb|CAG05876.1| unnamed protein product [Tetraodon nigroviridis]
FM167404	360	M020--C7_059	614	unknown	emb|CAG11872.1| unnamed protein product [Tetraodon nigroviridis]
FM167405	194	M092--C10_076	614	unknown	emb|CAF93084.1| unnamed protein product [Tetraodon nigroviridis]
FM167408	2917	M039--D10_074	614	unknown	emb|CAF98420.1| unnamed protein product [Tetraodon nigroviridis]
FM167409	2811	M032--C8_060	614	unknown	emb|CAG10814.1| unnamed protein product [Tetraodon nigroviridis]
FM167410	898	M039--D8_058	614	known	ref|NP_001004520.1| PRP39 pre-mRNA processing factor 39 homolog [Danio rerio]
FM167413	1658	m006--A12_086	614	known	ref|NP_001073506.1| N-ATPase [Danio rerio]
FM167414	2153	m007--B10_078	614	known	ref|NP_998350.1| eukaryotic translation initiation factor 5A [Danio rerio]
FM167415	3462	M073--D1_009	614	known	ref|NP_001027877.1| Ellis van Creveld protein-like [Takifugu rubripes]
FM167417	2300	M041--H10_066	614	known	ref|XP_001344511.1| PREDICTED: similar to pol polyprotein [Danio rerio]
FM167418	3091	M029--A9_079	614	unknown	emb|CAG05711.1| unnamed protein product [Tetraodon nigroviridis]
FM167420	1473	M-034-A8_042	614	unknown	emb|CAG02693.1| unnamed protein product [Tetraodon nigroviridis]
FM167421	855	M061--H10_066	614	known	gb|AAB62657.1| ORF 73 [Human herpesvirus 8]
FM167423	2822	m010--E11_087	614	unknown	emb|CAG10627.1| unnamed protein product [Tetraodon nigroviridis]
FM167424	1304	M052--H8_050	614	unknown	emb|CAF93869.1| unnamed protein product [Tetraodon nigroviridis]
FM167425	1501	M047--E9_071	614	known	ref|NP_957426.1| TIA1 cytotoxic granule-associated RNA binding protein-like 1 [Danio
FM167428	2791	M011--C7_059	614	unknown	emb|CAF93456.1| unnamed protein product [Tetraodon nigroviridis]
FM167430	2265	M069--B5_045	613	known	ref|NP_956207.1| mitogen-activated protein kinase kinase kinase kinase 5 [Danio
FM167432	1898	M082--D11_089	613	unknown	emb|CAF97393.1| unnamed protein product [Tetraodon nigroviridis]
FM167436	3480	M079--A4_032	613	known	emb|CAG02585.1| unnamed protein product [Tetraodon nigroviridis]; testis-specific gene A2 [Homo sapiens]
FM167439	737	M024--B6_046	613	unknown	emb|CAG10776.1| unnamed protein product [Tetraodon nigroviridis]
FM167440	917	M047--D10_074	613	known	gb|EAW96231.1| proline-rich protein BstNI subfamily 4 [Homo sapiens]
FM167442	922	M031--G6_036	613	unknown	emb|CAG05838.1| unnamed protein product [Tetraodon nigroviridis]
FM167443	1807	M028--B12_094	613	unknown	emb|CAG01328.1| unnamed protein product [Tetraodon nigroviridis]
FM167447	3002	M022--A8_064	613	unknown	ref|XP_001333493.1| PREDICTED: similar to MGC131310 protein [Danio rerio]
FM167449	2320	m012--G11_083	613	unknown	emb|CAF96624.1| unnamed protein product [Tetraodon nigroviridis]
FM167450	2944	M028--E11_087	613	known	ref|XP_001111401.1| PREDICTED: golgi autoantigen, golgin subfamily b, macrogolgin (with
FM167451	921	M067--D5_041	613	unknown	emb|CAF96798.1| unnamed protein product [Tetraodon nigroviridis]
FM167453	1230	M066--E7_055	613	unknown	ref|XP_683226.2| PREDICTED: hypothetical protein [Danio rerio]
FM167454	2812	M016--H6_034	612	unknown	emb|CAF92973.1| unnamed protein product [Tetraodon nigroviridis]
FM167457	484	M087--H1_001	612	unknown	emb|CAG01643.1| unnamed protein product [Tetraodon nigroviridis]
FM167459	3115	M089--A4_032	612	unknown	emb|CAF97187.1| unnamed protein product [Tetraodon nigroviridis]
FM167460	1645	M086--F8_054	612	unknown	emb|CAG12862.1| unnamed protein product [Tetraodon nigroviridis]
FM167461	100	M051--D5_041	612	unknown	emb|CAF91198.1| unnamed protein product [Tetraodon nigroviridis]
FM167465	3225	M039--A1_015	612	unknown	ref|XP_001333174.1| PREDICTED: hypothetical protein [Danio rerio]
FM167468	1346	M039--E6_040	612	known	ref|XP_001345059.1| PREDICTED: similar to Actinin, alpha 4, partial [Danio rerio]
FM167470	3614	M069--E12_088	612	unknown	emb|CAF92159.1| unnamed protein product [Tetraodon nigroviridis]
FM167471	1012	M069--E9_071	612	unknown	emb|CAF97704.1| unnamed protein product [Tetraodon nigroviridis]
FM167473	376	M065--A7_063	612	unknown	emb|CAF92954.1| unnamed protein product [Tetraodon nigroviridis]
FM167474	2290	M025--B3_029	612	unknown	emb|CAF96846.1| unnamed protein product [Tetraodon nigroviridis]
FM167475	2039	m014--B12_094	612	unknown	emb|CAG03267.1| unnamed protein product [Tetraodon nigroviridis]
FM167476	662	M064--C9_075	612	unknown	emb|CAG12565.1| unnamed protein product [Tetraodon nigroviridis]
FM167480	2261	M059--A4_032	612	unknown	emb|CAG03021.1| unnamed protein product [Tetraodon nigroviridis]
FM167481	3500	M058--F7_053	612	unknown	ref|XP_001333233.1| PREDICTED: hypothetical protein [Danio rerio]
FM167484	3518	m007--D6_042	611	known	ref|XP_696465.2| PREDICTED: similar to chicken rabaptin-5 [Danio rerio]
FM167486	2646	M069--F10_070	611	unknown	emb|CAF94600.1| unnamed protein product [Tetraodon nigroviridis]
FM167495	607	M089--C10_076	611	known	ref|NP_957208.1| abhydrolase domain containing 2 [Danio rerio]
FM167496	2215	M079--F8_054	611	known	sp|Q5RDX4|ATAD2_PONPY ATPase family AAA domain-containing protein 2
FM167497	3276	M040--B12_094	611	unknown	emb|CAF98087.1| unnamed protein product [Tetraodon nigroviridis]
FM167498	982	M037--E12_088	611	unknown	ref|NP_001107900.1| hypothetical protein LOC564706 [Danio rerio]
FM167499	1905	M040--B4_030	611	unknown	emb|CAG12251.1| unnamed protein product [Tetraodon nigroviridis]
FM167500	1439	m008--H4_018	611	known	ref|XP_001365055.1| PREDICTED: similar to fc49b10 G-protein coupled receptor
FM167502	2988	M070--D3_025	611	unknown	ref|XP_001338503.1| PREDICTED: hypothetical protein [Danio rerio]
FM167508	676	M026--H7_049	611	unknown	ref|NP_001084507.1| hypothetical protein LOC414452 [Xenopus laevis]
FM167509	579	M065--E2_008	611	known	emb|CAK04939.1| splicing factor 3a, subunit 3 [Danio rerio]
FM167517	177	M058--H4_018	610	known	ref|NP_001070084.1| RAN GTPase activating protein 1 [Danio rerio]
FM167520	1452	M032--B10_078	610	unknown	emb|CAG08011.1| unnamed protein product [Tetraodon nigroviridis]
FM167521	1478	M068--G2_004	610	unknown	ref|XP_001333335.1| PREDICTED: similar to ReO_6 [Danio rerio]
FM167523	3355	M060--G12_084	610	unknown	emb|CAF91634.1| unnamed protein product [Tetraodon nigroviridis]
FM167525	1884	m012--D4_026	610	unknown	emb|CAG05738.1| unnamed protein product [Tetraodon nigroviridis]
FM167526	3507	M055--C5_043	610	known	gb|AAH92711.1| Ferrochelatase [Danio rerio]
FM167530	910	M021--D5_041	610	known	ref|XP_696740.2| PREDICTED: similar to Transmembrane and coiled-coil domains 4
FM167532	1783	M065--G6_036	610	unknown	ref|XP_696872.2| PREDICTED: hypothetical protein [Danio rerio]
FM167533	935	M089--A8_064	610	known	ref|XP_693147.2| PREDICTED: similar to retinoblastoma-associated factor 600 (RBAF600)
FM167536	1611	M078--B10_078	610	known	ref|NP_991270.1| polyhomeotic Ph1 homolog [Danio rerio]
FM167538	97	M039--F4_022	610	unknown	emb|CAG12883.1| unnamed protein product [Tetraodon nigroviridis]
FM167540	348	M019--G7_051	610	known	ref|XP_001508024.1| PREDICTED: similar to Serine/threonine-protein kinase WNK2 (Protein
FM167542	3188	m013--A11_095	609	known	ref|XP_001342625.1| PREDICTED: immunoglobulin mu binding protein 2 [Danio rerio]
FM167544	2154	M066--H4_018	609	unknown	emb|CAF96791.1| unnamed protein product [Tetraodon nigroviridis]
FM167545	131	M023--G3_019	609	unknown	emb|CAG07745.1| unnamed protein product [Tetraodon nigroviridis]
FM167548	1963	M076--C12_092	609	known	ref|NP_001008629.1| PIH1 domain containing 2 [Danio rerio]
FM167551	3237	M057--E7_055	609	known	emb|CAF90457.1| unnamed protein product [Tetraodon nigroviridis]; Smad4 [Danio rerio]
FM167553	65	M011--F11_085	609	known	ref|XP_001333653.1| PREDICTED: similar to pol polyprotein [Danio rerio]
FM167554	2954	M016--E7_055	609	unknown	ref|XP_001189148.1| PREDICTED: hypothetical protein, partial [Strongylocentrotus
FM167555	3006	M045--G11_083	609	unknown	ref|XP_694294.2| PREDICTED: hypothetical protein [Danio rerio]
FM167556	396	m012--B1_013	609	unknown	emb|CAF89013.1| unnamed protein product [Tetraodon nigroviridis]
FM167558	3146	M039--H10_066	609	known	gb|AAD19348.1| reverse transcriptase-like protein [Takifugu rubripes]
FM167568	1670	m006--H9_077	609	unknown	emb|CAF96798.1| unnamed protein product [Tetraodon nigroviridis]
FM167569	1334	m006--B10_078	609	unknown	emb|CAG12934.1| unnamed protein product [Tetraodon nigroviridis]
FM167571	695	M039--C9_075	609	unknown	emb|CAF90414.1| unnamed protein product [Tetraodon nigroviridis]
FM167572	2348	M073--A3_031	609	unknown	emb|CAF97288.1| unnamed protein product [Tetraodon nigroviridis]
FM167575	321	M085--F4_022	608	unknown	emb|CAG13140.1| unnamed protein product [Tetraodon nigroviridis]
FM167576	288	M078--B6_046	608	known	ref|XP_001336572.1| PREDICTED: similar to GRIP1 associated protein 1 [Danio rerio]
FM167580	2597	M033--F7_053	608	unknown	gb|AAI34170.1| Unknown (protein for IMAGE:8103528) [Danio rerio]
FM167581	3343	M068--B6_046	608	unknown	ref|NP_001103934.1| hypothetical protein LOC563441 [Danio rerio]
FM167583	247	M042--D2_010	608	unknown	ref|XP_001332552.1| PREDICTED: hypothetical protein [Danio rerio]
FM167586	1260	M045--D7_057	608	unknown	ref|XP_691282.2| PREDICTED: hypothetical protein [Danio rerio]
FM167587	651	M020--D9_073	608	known	ref|NP_997878.1| YTH domain family, member 1 [Danio rerio]
FM167588	1084	M030--H5_033	608	unknown	emb|CAG01858.1| unnamed protein product [Tetraodon nigroviridis]
FM167592	1343	M040--F8_054	608	unknown	emb|CAG02222.1| unnamed protein product [Tetraodon nigroviridis]
FM167596	2049	M083--D9_073	608	known	gb|ABD61715.1| immune costimulatory protein [Scophthalmus maximus]
FM167597	2763	M031--E9_071	608	unknown	emb|CAK05019.2| novel protein [Danio rerio]
FM167600	470	M056--B12_094	608	known	ref|XP_001362180.1| PREDICTED: similar to cAMP-specific cyclic nucleotide
FM167604	3399	M069--D1_009	607	unknown	gb|AAI34196.1| Unknown (protein for IMAGE:8132084) [Danio rerio]
FM167605	847	M030--B8_062	607	unknown	emb|CAF97258.1| unnamed protein product [Tetraodon nigroviridis]
FM167606	2212	M081--E5_039	607	known	ref|XP_001504719.1| PREDICTED: similar to AMP-activated protein kinase gamma2 subunit
FM167607	929	M031--A2_016	607	unknown	gb|AAH58067.1| Im:7140576 protein [Danio rerio]
FM167612	2747	M046--B10_078	607	unknown	emb|CAF97587.1| unnamed protein product [Tetraodon nigroviridis]
FM167613	3388	M067--B9_077	607	unknown	emb|CAG10061.1| unnamed protein product [Tetraodon nigroviridis]
FM167616	2697	M023--B9_077	607	unknown	emb|CAF94592.1| unnamed protein product [Tetraodon nigroviridis]
FM167623	742	M087--E3_023	607	unknown	emb|CAF96846.1| unnamed protein product [Tetraodon nigroviridis]
FM167624	1017	M092--B9_077	607	unknown	ref|NP_001107087.1| hypothetical protein LOC569250 [Danio rerio]
FM167625	1655	M056--E12_088	607	unknown	emb|CAG07224.1| unnamed protein product [Tetraodon nigroviridis]
FM167627	371	M003--C10_071	607	unknown	emb|CAG03578.1| unnamed protein product [Tetraodon nigroviridis]
FM167628	414	M031--A9_079	607	known	ref|ZP_02262890.1| vrrB protein [Bacillus cereus AH820]
FM167631	2090	M033--B4_030	607	unknown	ref|XP_685790.2| PREDICTED: hypothetical protein isoform 1 [Danio rerio]
FM167632	2081	M064--B9_077	607	known	dbj|BAE75799.1| Slc26a11 [Takifugu obscurus]
FM167636	2490	m007--F10_070	607	unknown	ref|NP_001070723.1| hypothetical protein LOC768119 [Danio rerio]
FM167637	3035	M079--G5_035	607	unknown	gb|AAI54457.1| Unknown (protein for MGC:171572) [Danio rerio]
FM167640	1513	M077--C7_059	607	unknown	ref|XP_699677.2| PREDICTED: hypothetical protein [Danio rerio]
FM167642	975	M040--E11_087	607	unknown	emb|CAG05738.1| unnamed protein product [Tetraodon nigroviridis]
FM167643	3473	M041--A3_031	606	unknown	ref|XP_865247.1| PREDICTED: hypothetical protein XP_860154 [Canis familiaris]
FM167644	2192	M034--H2_002	606	known	ref|NP_001026623.1| corneal wound healing-related protein [Gallus gallus]
FM167646	3334	M039--E2_008	606	known	ref|YP_524589.1| histone protein [Rhodoferax ferrireducens T118]
FM167650	1593	M035--G10_068	606	known	gb|AAI15246.1| Zgc:136731 protein [Danio rerio]; Bmpr1a protein [Danio rerio]
FM167656	425	M056--D4_026	606	unknown	ref|XP_001342896.1| PREDICTED: hypothetical protein [Danio rerio]
FM167658	165	M036--B10_078	606	unknown	emb|CAG05927.1| unnamed protein product [Tetraodon nigroviridis]
FM167659	1529	M058--C4_028	606	known	dbj|BAE46429.1| ORF2-encoded protein [Danio rerio]
FM167664	2256	M051--B5_045	606	known	ref|NP_001003837.2| protein-tyrosine kinase [Danio rerio]
FM167667	1156	m014--G11_083	606	known	ref|NP_001084194.1| XRnf12C protein [Xenopus laevis]
FM167669	3048	M059--F1_005	606	unknown	emb|CAG03377.1| unnamed protein product [Tetraodon nigroviridis]
FM167671	3292	M069--F7_053	606	known	sp|Q8N5X7|IF4E3_HUMAN Eukaryotic translation initiation factor 4E type 3 (eIF4E type 3)
FM167673	2361	M081--A2_016	606	unknown	emb|CAG09339.1| unnamed protein product [Tetraodon nigroviridis]
FM167676	2892	M024--D4_026	606	known	ref|NP_001018326.1| ezrin like [Danio rerio]
FM167681	2497	M055--D8_058	605	unknown	ref|XP_001622149.1| hypothetical protein NEMVEDRAFT_v1g650 [Nematostella vectensis]
FM167682	3193	M067--E2_008	605	unknown	emb|CAG08424.1| unnamed protein product [Tetraodon nigroviridis]
FM167690	1638	m009--G5_035	605	unknown	emb|CAG11262.1| unnamed protein product [Tetraodon nigroviridis]
FM167692	89	M017--C5_043	605	unknown	emb|CAG10591.1| unnamed protein product [Tetraodon nigroviridis]
FM167693	963	M030--D4_026	605	unknown	emb|CAF96101.1| unnamed protein product [Tetraodon nigroviridis]
FM167699	2964	M036--C4_028	605	unknown	emb|CAG08791.1| unnamed protein product [Tetraodon nigroviridis]
FM167701	2050	M072--G10_068	605	known	emb|CAK04945.1| membrane protein, palmitoylated 5 (MAGUK p55 subfamily member 5)
FM167702	2820	M070--D6_042	605	unknown	emb|CAG04931.1| unnamed protein product [Tetraodon nigroviridis]
FM167703	3341	M048--G2_004	605	known	ref|NP_001074847.1| kinase D-interacting substrate of 220 kDa [Mus musculus]
FM167704	949	M052--B10_078	605	unknown	ref|XP_687426.2| PREDICTED: hypothetical protein [Danio rerio]
FM167705	49	m008--F4_022	605	unknown	emb|CAF90686.1| unnamed protein product [Tetraodon nigroviridis]
FM167707	2723	M021--F5_037	605	known	ref|XP_696624.1| PREDICTED: zinc finger protein 513 [Danio rerio]
FM167718	381	M065--F9_069	604	unknown	ref|XP_689968.2| PREDICTED: similar to LReO_3 [Danio rerio]
FM167719	1526	M051--C4_028	604	unknown	ref|NP_001092720.1| hypothetical protein LOC571830 [Danio rerio]
FM167721	347	M077--A10_080	604	known	ref|NP_001093608.1| RNA binding motif protein 5 [Danio rerio]
FM167724	3475	m015--D3_025	604	known	ref|NP_001027836.1| G protein-coupled receptor 135 [Takifugu rubripes]
FM167727	1361	M058--D9_073	604	unknown	ref|NP_001018472.1| hypothetical protein LOC553663 [Danio rerio]
FM167732	2688	M053--F8_054	604	unknown	emb|CAG11947.1| unnamed protein product [Tetraodon nigroviridis]
FM167735	1138	M048--D10_074	604	unknown	emb|CAG09658.1| unnamed protein product [Tetraodon nigroviridis]
FM167736	239	M003--G1_004	604	unknown	ref|NP_001071213.1| hypothetical protein LOC777638 [Danio rerio]
FM167737	1234	M072--B12_094	604	known	ref|XP_001345680.1| PREDICTED: similar to SI:dZ173M20.16 (novel transposase) [Danio
FM167739	357	M087--F3_021	604	unknown	emb|CAG04758.1| unnamed protein product [Tetraodon nigroviridis]
FM167740	3520	M025--F11_085	604	unknown	emb|CAG08068.1| unnamed protein product [Tetraodon nigroviridis]
FM167744	819	M068--F6_038	604	unknown	ref|XP_001623078.1| predicted protein [Nematostella vectensis]
FM167748	1853	M026--C2_012	604	known	ref|XP_421787.2| PREDICTED: similar to p167 [Gallus gallus]
FM167750	830	M083--C4_028	603	unknown	emb|CAF93234.1| unnamed protein product [Tetraodon nigroviridis]
FM167753	3404	M073--A11_095	603	unknown	emb|CAG09991.1| unnamed protein product [Tetraodon nigroviridis]
FM167756	1723	M051--D8_058	603	known	ref|XP_694996.2| PREDICTED: similar to multiple membrane spanning receptor TRC8
FM167757	3272	M072--A12_096	603	known	gb|AAH97046.1| Supt6h protein [Danio rerio]
FM167759	1768	M-034-A5_033	603	known	gb|EDL95193.1| kinesin family member 16B (predicted), isoform CRA_b [Rattus
FM167768	2485	M047--C8_060	603	unknown	emb|CAG00105.1| unnamed protein product [Tetraodon nigroviridis]
FM167769	984	M032--H12_082	603	unknown	emb|CAG00279.1| unnamed protein product [Tetraodon nigroviridis]
FM167770	3024	M034--E1_007	603	unknown	ref|NP_957325.1| hypothetical protein LOC394006 [Danio rerio]
FM167772	3264	M023--C6_044	603	unknown	emb|CAG05511.1| unnamed protein product [Tetraodon nigroviridis]
FM167775	292	M040--D8_058	602	unknown	emb|CAF98715.1| unnamed protein product [Tetraodon nigroviridis]
FM167776	2014	M011--A12_096	602	unknown	emb|CAG02439.1| unnamed protein product [Tetraodon nigroviridis]
FM167788	345	M085--B11_093	602	known	ref|NP_001077118.1| RasGEF domain family, member 1B [Bos taurus]
FM167790	3539	M043--H7_049	602	known	ref|XP_001334479.1| PREDICTED: similar to pol polyprotein [Danio rerio]
FM167792	1687	M065--C1_011	602	unknown	emb|CAF97744.1| unnamed protein product [Tetraodon nigroviridis]
FM167794	355	M046--D9_073	602	known	ref|NP_004226.3| Kruppel-like factor 4 [Homo sapiens]
FM167798	383	M067--A1_015	602	known	ref|NP_571659.1| period homolog 3 [Danio rerio]
FM167799	981	m008--F6_038	602	unknown	emb|CAF89760.1| unnamed protein product [Tetraodon nigroviridis]
FM167801	149	m012--E3_023	602	unknown	emb|CAG04049.1| unnamed protein product [Tetraodon nigroviridis]
FM167804	1195	M032--D8_058	602	unknown	emb|CAF99237.1| unnamed protein product [Tetraodon nigroviridis]
FM167806	2779	m012--E2_008	602	unknown	ref|XP_691497.2| PREDICTED: hypothetical protein [Danio rerio]
FM167807	3084	M070--C7_059	602	known	dbj|BAA95015.1| vitamin D receptor b [Paralichthys olivaceus]
FM167811	93	M087--E10_072	601	unknown	emb|CAG10952.1| unnamed protein product [Tetraodon nigroviridis]
FM167813	3600	M064--C12_092	601	unknown	emb|CAF91542.1| unnamed protein product [Tetraodon nigroviridis]
FM167815	3281	m006--C9_067	601	known	ref|XP_001502360.1| PREDICTED: similar to DNA polymerase zeta catalytic subunit [Equus
FM167818	398	m007--H10_066	601	unknown	emb|CAG06945.1| unnamed protein product [Tetraodon nigroviridis]
FM167819	784	M035--H9_065	601	unknown	ref|XP_001465072.1| hypothetical protein LinJ19.0940 [Leishmania infantum JPCM5]
FM167820	1371	M011--F4_022	601	unknown	emb|CAG01373.1| unnamed protein product [Tetraodon nigroviridis]
FM167822	834	M038--E11_087	601	unknown	emb|CAF98038.1| unnamed protein product [Tetraodon nigroviridis]
FM167823	3624	M046--F3_021	601	known	gb|ABP65301.1| homomeric kinesin Kif17 [Danio rerio]
FM167824	1570	M065--G1_003	601	unknown	ref|XP_700128.2| PREDICTED: similar to MGC53199 protein [Danio rerio]
FM167827	1845	M054--G1_003	601	unknown	gb|EDL82442.1| rCG63049 [Rattus norvegicus]
FM167829	3008	M086--H3_017	601	unknown	ref|XP_686006.2| PREDICTED: hypothetical protein [Danio rerio]
FM167831	2405	M062--H4_018	601	unknown	emb|CAG11788.1| unnamed protein product [Tetraodon nigroviridis]
FM167833	164	M042--B2_014	600	unknown	emb|CAG07692.1| unnamed protein product [Tetraodon nigroviridis]
FM167834	3166	M089--G8_052	600	known	gb|AAH92169.1| Pik3c3 protein [Danio rerio]
FM167836	1778	M016--D10_074	600	known	ref|XP_591031.3| PREDICTED: similar to nephronectin [Bos taurus]
FM167838	1760	M053--A1_015	600	unknown	ref|XP_694193.2| PREDICTED: hypothetical protein [Danio rerio]
FM167845	2073	M030--H9_065	600	known	dbj|BAD07399.1| 4SNc-Tudor protein [Seriola quinqueradiata]
FM167846	703	M005--G8_052	600	unknown	emb|CAG00441.1| unnamed protein product [Tetraodon nigroviridis]
FM167847	823	M040--B3_029	600	unknown	gb|EDS35688.1| conserved hypothetical protein [Culex pipiens quinquefasciatus]
FM167848	1893	M066--B7_061	600	known	emb|CAM16631.2| novel protein similar to vertebrate ataxin 2 (ATXN2) [Danio rerio]
FM167849	755	M085--F9_069	600	unknown	emb|CAG13292.1| unnamed protein product [Tetraodon nigroviridis]
FM167851	1338	M083--E10_072	600	unknown	ref|NP_001072254.1| hypothetical protein LOC779707 [Xenopus tropicalis]
FM167852	3049	M068--A11_095	600	unknown	emb|CAG13716.1| unnamed protein product [Tetraodon nigroviridis]
FM167853	394	M056--F9_069	600	unknown	emb|CAF99098.1| unnamed protein product [Tetraodon nigroviridis]
FM167857	3315	m015--B12_094	600	unknown	ref|NP_001002523.1| hypothetical protein LOC436796 [Danio rerio]
FM167860	2148	M025--G1_003	600	unknown	ref|XP_001337185.1| PREDICTED: hypothetical protein [Danio rerio]
FM167866	1735	M069--D11_089	599	known	gb|AAH85402.1| Cleavage and polyadenylation specific factor 3 [Danio rerio]
FM167868	3450	m013--A7_063	599	known	ref|XP_001507190.1| PREDICTED: similar to zinc finger transcription factor TRPS1
FM167872	1726	M035--F5_037	599	known	emb|CAG06411.1| unnamed protein product [Tetraodon nigroviridis]; splA/ryanodine receptor domain and SOCS box containing 4a [Danio rerio]
FM167879	2269	M059--A9_079	599	unknown	ref|XP_706937.1| PREDICTED: hypothetical protein isoform 2 [Danio rerio]
FM167884	2699	M081--G3_019	599	unknown	ref|XP_001630173.1| predicted protein [Nematostella vectensis]
FM167885	1212	M046--G5_035	599	known	gb|ABB05534.1| Hel [Xiphophorus maculatus]
FM167887	3010	M034--D10_074	599	known	ref|XP_685041.2| PREDICTED: similar to ligase I [Danio rerio]
FM167888	3195	M029--G6_036	599	unknown	emb|CAF95444.1| unnamed protein product [Tetraodon nigroviridis]
FM167890	1913	M054--C6_044	599	unknown	ref|XP_686760.2| PREDICTED: hypothetical protein [Danio rerio]
FM167891	2868	M060--G2_004	599	unknown	emb|CAG03052.1| unnamed protein product [Tetraodon nigroviridis]
FM167893	1796	M053--H1_001	599	unknown	ref|NP_001038410.1| hypothetical protein LOC560837 [Danio rerio]
FM167894	2691	M051--D4_026	599	unknown	emb|CAG00715.1| unnamed protein product [Tetraodon nigroviridis]
FM167895	2394	M004--G10_081	599	unknown	emb|CAG11408.1| unnamed protein product [Tetraodon nigroviridis]
FM167896	78	M075--H3_017	599	known	ref|XP_001342965.1| PREDICTED: similar to nuclear/mitotic apparatus protein [Danio
FM167899	2172	M076--G1_003	599	unknown	emb|CAF97829.1| unnamed protein product [Tetraodon nigroviridis]
FM167905	498	M042--H9_065	598	unknown	emb|CAG07128.1| unnamed protein product [Tetraodon nigroviridis]
FM167906	1089	M054--C5_043	598	unknown	ref|XP_001332552.1| PREDICTED: hypothetical protein [Danio rerio]
FM167909	2167	M017--F3_021	598	unknown	emb|CAG11418.1| unnamed protein product [Tetraodon nigroviridis]
FM167910	3617	M022--E1_007	598	unknown	emb|CAG13254.1| unnamed protein product [Tetraodon nigroviridis]
FM167911	1741	M051--A4_032	598	unknown	ref|NP_001107052.1| hypothetical protein LOC557021 [Danio rerio]
FM167912	3274	M027--H4_018	598	unknown	emb|CAF95055.1| unnamed protein product [Tetraodon nigroviridis]
FM167915	750	M046--F11_085	598	known	gb|ABU55371.1| transforming growth factor-beta [Carassius auratus]
FM167916	2107	M089--C7_059	598	known	ref|XP_001342722.1| PREDICTED: similar to coactivator-associated arginine
FM167917	200	M069--E11_087	598	unknown	ref|NP_001107060.1| hypothetical protein LOC559928 [Danio rerio]
FM167918	861	M056--B6_046	598	known	ref|XP_001492530.1| PREDICTED: similar to Zinc finger SWIM domain-containing protein 6
FM167919	3367	M043--B5_045	598	unknown	emb|CAG08217.1| unnamed protein product [Tetraodon nigroviridis]
FM167920	2009	m015--D4_026	598	unknown	emb|CAG05317.1| unnamed protein product [Tetraodon nigroviridis]
FM167921	824	M036--H2_002	598	unknown	ref|XP_001641303.1| predicted protein [Nematostella vectensis]
FM167922	3371	m014--F1_005	598	unknown	emb|CAG11052.1| unnamed protein product [Tetraodon nigroviridis]
FM167924	2773	M087--A8_064	598	known	ref|NP_776943.1| Cbp/p300-interacting transactivator, with Glu/Asp-rich
FM167925	1608	M074--D5_041	598	unknown	emb|CAF99168.1| unnamed protein product [Tetraodon nigroviridis]
FM167927	2897	M076--E10_072	598	unknown	ref|XP_001475434.1| PREDICTED: hypothetical protein [Mus musculus]
FM167928	142	M040--B6_046	598	unknown	emb|CAG04227.1| unnamed protein product [Tetraodon nigroviridis]
FM167931	876	M066--D3_025	598	known	emb|CAD43419.1| SI:bZ30I22.3 (novel protein similar to vertebrate UDP-galactose
FM167934	2824	M090--C9_075	598	unknown	emb|CAF90628.1| unnamed protein product [Tetraodon nigroviridis]
FM167936	1769	m012--B7_061	598	unknown	emb|CAG07440.1| unnamed protein product [Tetraodon nigroviridis]
FM167937	811	M042--D8_058	598	unknown	ref|XP_001060816.1| PREDICTED: hypothetical protein [Rattus norvegicus]
FM167940	2119	M020--A2_016	597	known	ref|XP_419510.2| PREDICTED: similar to latent transforming growth factor beta binding
FM167941	2139	M036--A11_095	597	unknown	emb|CAG10418.1| unnamed protein product [Tetraodon nigroviridis]
FM167942	778	M049--C2_012	597	unknown	dbj|BAC87052.1| unnamed protein product [Homo sapiens]
FM167943	1456	M020--E6_040	597	unknown	emb|CAG07866.1| unnamed protein product [Tetraodon nigroviridis]
FM167945	167	M082--A7_063	597	known	ref|NP_659399.2| phosphatidylethanolamine-binding protein 4 [Homo sapiens]
FM167946	2054	M027--H11_081	597	known	gb|AAN10161.1| IHABP [Takifugu rubripes]
FM167947	504	M092--G11_083	597	unknown	gb|AAI41792.1| Zgc:152968 protein [Danio rerio]
FM167948	2338	M022--B8_062	597	unknown	emb|CAG08431.1| unnamed protein product [Tetraodon nigroviridis]
FM167949	511	M058--D7_057	597	unknown	emb|CAF98511.1| unnamed protein product [Tetraodon nigroviridis]
FM167952	613	M089--D9_073	597	known	gb|ABO38854.1| inhibitor kappa B alpha [Paralichthys olivaceus]
FM167959	2750	M076--C9_075	596	known	gb|AAI15243.1| FLJ12716-like protein (H. sapiens) [Danio rerio]
FM167964	2647	M070--F5_037	596	unknown	emb|CAG08598.1| unnamed protein product [Tetraodon nigroviridis]
FM167967	1941	M032--H4_018	596	known	ref|NP_571589.2| presenilin2 [Danio rerio]
FM167971	689	M060--B1_013	596	unknown	gb|AAI55630.1| Unknown (protein for IMAGE:8772826) [Danio rerio]
FM167980	2104	M031--H8_050	596	unknown	emb|CAF99382.1| unnamed protein product [Tetraodon nigroviridis]
FM167982	1577	M057--F8_054	596	known	ref|XP_684163.2| PREDICTED: importin 4 [Danio rerio]
FM167983	1321	M088--G1_003	596	known	ref|XP_001494567.1| PREDICTED: similar to butyrophilin-like 2 (MHC class II associated)
FM167986	1454	M018--E2_008	596	unknown	emb|CAG05829.1| unnamed protein product [Tetraodon nigroviridis]
FM167988	3192	M090--G9_067	596	unknown	ref|XP_698496.2| PREDICTED: hypothetical protein [Danio rerio]
FM167989	1051	M037--G8_052	596	unknown	emb|CAF99785.1| unnamed protein product [Tetraodon nigroviridis]
FM167990	1935	M088--E4_024	596	unknown	ref|XP_708766.2| PREDICTED: similar to hCG1982388, isoform 5 [Danio rerio]
FM167993	1237	M029--E1_007	596	unknown	gb|EDS28299.1| conserved hypothetical protein [Culex pipiens quinquefasciatus]
FM167996	3254	M033--D12_090	595	unknown	ref|XP_700662.2| PREDICTED: hypothetical protein [Danio rerio]
FM167997	1846	M049--E4_024	595	unknown	dbj|BAC87447.1| unnamed protein product [Homo sapiens]
FM168000	3126	M088--D5_041	595	known	gb|AAH44431.1| Ras homolog gene family, member T1a [Danio rerio]
FM168007	1757	M045--G9_067	595	known	ref|XP_001344468.1| PREDICTED: similar to tenascin-C [Danio rerio]
FM168009	1296	M062--B6_046	595	unknown	emb|CAG05786.1| unnamed protein product [Tetraodon nigroviridis]
FM168013	3385	M076--H5_033	595	known	gb|AAP49009.1| transposase [Rana pipiens]
FM168014	2649	M073--G11_083	595	unknown	emb|CAG04767.1| unnamed protein product [Tetraodon nigroviridis]
FM168017	1370	M061--F6_038	595	unknown	emb|CAF91829.1| unnamed protein product [Tetraodon nigroviridis]
FM168019	2068	M084--E8_056	595	unknown	emb|CAG10271.1| unnamed protein product [Tetraodon nigroviridis]
FM168022	2520	M058--D10_074	595	unknown	emb|CAF87971.1| unnamed protein product [Tetraodon nigroviridis]
FM168027	3558	M083--F9_069	595	known	gb|EDL25785.1| radixin [Mus musculus]
FM168028	3149	M062--D5_041	595	unknown	emb|CAG03288.1| unnamed protein product [Tetraodon nigroviridis]
FM168030	26	M063--G6_036	595	unknown	emb|CAG11186.1| unnamed protein product [Tetraodon nigroviridis]
FM168034	3528	M041--B11_093	594	unknown	emb|CAF96546.1| unnamed protein product [Tetraodon nigroviridis]
FM168040	3427	M055--C3_027	594	known	gb|AAP58738.1| C-type lectin receptor [Paralabidochromis chilotes]
FM168043	3573	M019--E3_023	594	unknown	emb|CAF98703.1| unnamed protein product [Tetraodon nigroviridis]
FM168045	2474	M089--A11_095	594	unknown	ref|NP_956807.1| hypothetical protein LOC393485 [Danio rerio]
FM168047	2832	M067--E3_023	594	unknown	ref|XP_697894.2| PREDICTED: hypothetical protein [Danio rerio]
FM168049	2953	M051--E7_055	594	unknown	ref|NP_957397.1| hypothetical protein LOC394078 [Danio rerio]
FM168050	622	M057--E2_008	594	unknown	emb|CAG10027.1| unnamed protein product [Tetraodon nigroviridis]
FM168052	1283	M057--F6_038	594	unknown	ref|NP_001007837.1| hypothetical protein LOC416784 [Gallus gallus]
FM168053	2836	M090--C11_091	594	unknown	emb|CAF88817.1| unnamed protein product [Tetraodon nigroviridis]
FM168059	1806	M025--A12_096	594	unknown	emb|CAG12841.1| unnamed protein product [Tetraodon nigroviridis]
FM168062	1891	M081--D1_009	594	known	ref|XP_692965.2| PREDICTED: myeloid/lymphoid or mixed-lineage leukemia 5 (trithorax
FM168063	3046	M078--A10_080	594	unknown	emb|CAG08431.1| unnamed protein product [Tetraodon nigroviridis]
FM168065	1518	M072--E5_039	593	known	ref|XP_693147.2| PREDICTED: similar to retinoblastoma-associated factor 600 (RBAF600)
FM168067	2364	M017--C7_059	593	unknown	emb|CAG05098.1| unnamed protein product [Tetraodon nigroviridis]
FM168068	2132	M071--C3_027	593	unknown	emb|CAF96526.1| unnamed protein product [Tetraodon nigroviridis]
FM168069	2482	M068--G5_035	593	known	ref|XP_861224.1| PREDICTED: similar to RNA-binding protein 5 (RNA binding motif
FM168070	259	M011--F10_070	593	unknown	emb|CAG07771.1| unnamed protein product [Tetraodon nigroviridis]
FM168071	3198	M024--B1_013	593	known	ref|XP_001512808.1| PREDICTED: similar to 30kDa splicing factor; SPF 30
FM168074	2411	M089--B4_030	593	unknown	emb|CAG01986.1| unnamed protein product [Tetraodon nigroviridis]
FM168080	2571	M081--D3_025	593	known	ref|NP_001072726.1| multiple EGF-like-domains 10 [Xenopus tropicalis]
FM168084	1330	M076--A2_016	593	unknown	gb|AAX30328.2| SJCHGC03018 protein [Schistosoma japonicum]
FM168085	2689	M055--E7_055	593	unknown	emb|CAG11431.1| unnamed protein product [Tetraodon nigroviridis]
FM168087	3564	M070--H6_034	593	unknown	emb|CAF99829.1| unnamed protein product [Tetraodon nigroviridis]
FM168089	2310	M046--C3_027	593	unknown	emb|CAG07904.1| unnamed protein product [Tetraodon nigroviridis]
FM168090	447	M067--B5_045	593	known	ref|XP_694080.2| PREDICTED: similar to pol polyprotein, partial [Danio rerio]
FM168092	1637	M046--A4_032	593	known	ref|NP_956785.1| TBC1 domain family, member 19 [Danio rerio]
FM168095	3369	M068--G4_020	592	known	ref|NP_001012388.1| discs, large (Drosophila) homolog 1, like [Danio rerio]
FM168099	2202	M029--G5_035	592	known	ref|NP_938170.1| formin binding protein 3 [Danio rerio]
FM168102	1196	M058--D11_089	592	unknown	emb|CAG04375.1| unnamed protein product [Tetraodon nigroviridis]
FM168105	222	M026--C5_043	592	unknown	emb|CAG09781.1| unnamed protein product [Tetraodon nigroviridis]
FM168106	1175	M068--C4_028	592	unknown	emb|CAF93418.1| unnamed protein product [Tetraodon nigroviridis]
FM168109	2794	M083--D3_025	592	known	gb|ABD64539.1| ODF2 [Danio rerio]
FM168111	3191	M021--F4_022	592	known	gb|AAI28795.1| Aars protein [Danio rerio]
FM168115	369	M031--F2_006	592	unknown	emb|CAF94246.1| unnamed protein product [Tetraodon nigroviridis]
FM168116	1062	M029--H10_066	592	unknown	ref|XP_001344514.1| PREDICTED: similar to ReO_6 [Danio rerio]
FM168117	3420	M066--D5_041	592	known	ref|NP_571063.1| patched 1 [Danio rerio]
FM168118	3150	M032--H10_066	592	unknown	emb|CAG09845.1| unnamed protein product [Tetraodon nigroviridis]
FM168119	3522	M031--H7_049	592	unknown	ref|XP_693733.2| PREDICTED: similar to KIAA0922-like [Danio rerio]
FM168120	2772	M081--F10_070	592	unknown	ref|XP_001333174.1| PREDICTED: hypothetical protein [Danio rerio]
FM168128	271	M020--G5_035	592	unknown	emb|CAF95528.1| unnamed protein product [Tetraodon nigroviridis]
FM168129	931	M090--C10_076	592	unknown	emb|CAG06473.1| unnamed protein product [Tetraodon nigroviridis]
FM168133	890	M077--C8_060	591	unknown	ref|XP_001345737.1| PREDICTED: hypothetical protein [Danio rerio]
FM168135	358	M092--B2_014	591	unknown	emb|CAG12156.1| unnamed protein product [Tetraodon nigroviridis]
FM168137	856	M090--G4_020	591	known	ref|XP_001490944.1| PREDICTED: similar to bromodomain adjacent to zinc finger domain, 1A
FM168138	301	m007--C5_043	591	unknown	emb|CAF98420.1| unnamed protein product [Tetraodon nigroviridis]
FM168150	1671	m010--D4_026	591	known	ref|XP_426454.2| PREDICTED: similar to chromosome 14 open reading frame 145 [Gallus
FM168151	951	M029--F1_005	591	unknown	emb|CAG10294.1| unnamed protein product [Tetraodon nigroviridis]
FM168156	3253	m010--D9_073	591	known	sp|Q66I85|CC130_BRARE Coiled-coil domain-containing protein 130 homolog
FM168158	193	M020--H1_001	591	unknown	emb|CAG01982.1| unnamed protein product [Tetraodon nigroviridis]
FM168159	1849	m012--G8_052	591	known	ref|XP_001058364.1| PREDICTED: similar to HBxAg transactivated protein 2 [Rattus
FM168164	1538	M019--F10_070	591	unknown	emb|CAG06081.1| unnamed protein product [Tetraodon nigroviridis]
FM168170	2717	M085--D7_057	590	unknown	emb|CAG08625.1| unnamed protein product [Tetraodon nigroviridis]
FM168171	3455	M019--E5_039	590	unknown	emb|CAF95584.1| unnamed protein product [Tetraodon nigroviridis]
FM168172	672	M034--G1_003	590	known	ref|XP_001231456.1| PREDICTED: similar to skeletal muscle myosin heavy chain
FM168173	787	M087--G9_067	590	unknown	dbj|BAC87052.1| unnamed protein product [Homo sapiens]
FM168175	2370	M091--C8_060	590	known	emb|CAK03678.1| novel protein similar to human ATP-binding cassette, sub-family C
FM168180	2415	M032--C10_076	590	known	dbj|BAD23843.1| extracellular signal regulated protein kinase 2 [Cyprinus carpio]
FM168181	3172	M041--G12_084	590	unknown	gb|AAI54129.1| Zgc:153153 protein [Danio rerio]
FM168183	1578	m008--E7_055	590	unknown	ref|NP_001096226.1| hypothetical protein LOC100124777 [Xenopus tropicalis]
FM168186	2947	M035--D4_026	590	known	ref|NP_001008642.1| epoxide hydrolase 2, cytoplasmic [Danio rerio]
FM168187	957	M021--F6_038	590	unknown	emb|CAG11408.1| unnamed protein product [Tetraodon nigroviridis]
FM168190	3065	m015--E2_008	590	unknown	ref|NP_001035339.2| hypothetical protein LOC678522 [Danio rerio]
FM168191	1693	M072--D9_073	590	known	ref|XP_696757.2| PREDICTED: similar to Mbt domain containing 1 [Danio rerio]
FM168195	2980	m015--H7_049	590	unknown	ref|NP_001098410.1| hypothetical protein LOC561642 [Danio rerio]
FM168199	1290	M060--A3_031	589	unknown	ref|NP_001073658.1| hypothetical protein LOC567225 [Danio rerio]
FM168200	1978	m015--D8_058	589	unknown	gb|AAI25813.1| Zgc:152723 [Danio rerio]
FM168203	1286	M025--E7_055	589	unknown	ref|NP_001073476.1| hypothetical protein LOC563346 [Danio rerio]
FM168204	724	M092--C11_091	589	known	ref|NP_998055.1| intraflagellar transport 122 homolog [Danio rerio]
FM168205	3230	M039--F1_005	589	unknown	emb|CAF99558.1| unnamed protein product [Tetraodon nigroviridis]
FM168206	2927	M052--A1_015	589	unknown	ref|XP_695618.2| PREDICTED: hypothetical protein [Danio rerio]
FM168207	1586	M066--D4_026	589	unknown	emb|CAF91407.1| unnamed protein product [Tetraodon nigroviridis]
FM168211	960	m015--A4_032	589	unknown	ref|XP_684786.2| PREDICTED: similar to LOC556794 protein [Danio rerio]
FM168212	1854	M084--E2_008	589	known	gb|AAF34780.1| srpA [Streptococcus cristatus]
FM168216	81	M082--F7_053	589	known	ref|XP_001377846.1| PREDICTED: similar to polyprotein [Monodelphis domestica]
FM168220	722	m006--F10_080	589	unknown	ref|NP_001070238.1| hypothetical protein LOC767803 [Danio rerio]
FM168223	2922	M070--E4_024	589	known	ref|XP_415829.2| PREDICTED: similar to TAO kinase 1 [Gallus gallus]
FM168226	1654	M017--B6_046	589	known	ref|XP_001099242.1| PREDICTED: similar to polycystin 2 [Macaca mulatta]
FM168229	757	M070--E3_023	589	unknown	emb|CAF88986.1| unnamed protein product [Tetraodon nigroviridis]
FM168230	1477	M068--C12_092	589	known	ref|XP_001363300.1| PREDICTED: similar to rho/rac-interacting citron kinase isoform 3
FM168233	280	M061--H1_001	589	unknown	ref|NP_956300.1| hypothetical protein LOC792763 [Danio rerio]
FM168237	2254	M026--E4_024	589	unknown	emb|CAF88761.1| unnamed protein product [Tetraodon nigroviridis]
FM168241	2099	M055--E1_007	589	unknown	emb|CAF89941.1| unnamed protein product [Tetraodon nigroviridis]
FM168243	923	M040--G4_020	589	unknown	ref|XP_417208.2| PREDICTED: hypothetical protein [Gallus gallus]
FM168249	1255	M088--G10_068	588	known	ref|XP_001315918.1| erythrocyte binding protein, putative [Trichomonas vaginalis G3]
FM168251	1006	M075--G10_068	588	known	emb|CAA23015.1| topoisomerase I alpha [Takifugu rubripes]
FM168252	2126	M066--H11_081	588	known	ref|NP_001071156.1| LPS-responsive beige-like anchor isoform beta [Mus musculus]
FM168253	2607	M023--B1_013	588	unknown	ref|XP_001340009.1| PREDICTED: hypothetical protein [Danio rerio]
FM168255	1584	M041--B8_062	588	unknown	ref|NP_001007414.1| hypothetical protein LOC492772 [Danio rerio]
FM168264	1870	M028--H6_034	588	known	ref|NP_932139.2| trinucleotide repeat containing 6C [Mus musculus]
FM168268	2057	M068--C5_043	588	unknown	ref|XP_001336973.1| PREDICTED: hypothetical protein [Danio rerio]
FM168272	3243	M031--C7_059	587	known	ref|NP_919383.1| MAP kinase-interacting serine/threonine kinase 2 [Danio rerio]
FM168275	1460	M049--G5_035	587	known	ref|XP_873277.2| PREDICTED: similar to zinc finger protein 262 isoform 2 [Bos taurus]
FM168278	3641	M076--D7_057	587	unknown	emb|CAG11300.1| unnamed protein product [Tetraodon nigroviridis]
FM168281	2609	M050--E1_007	587	unknown	emb|CAF97407.1| unnamed protein product [Tetraodon nigroviridis]
FM168282	1254	M038--D9_073	587	unknown	ref|XP_445223.1| unnamed protein product [Candida glabrata]
FM168286	3544	M020--G11_083	587	unknown	emb|CAG04241.1| unnamed protein product [Tetraodon nigroviridis]
FM168291	1203	M057--C10_076	587	unknown	ref|XP_001514064.1| PREDICTED: hypothetical protein [Ornithorhynchus anatinus]
FM168295	1333	M079--E4_024	587	unknown	ref|XP_693602.2| PREDICTED: similar to ENSANGP00000026153 [Danio rerio]
FM168297	2821	m014--E8_056	587	unknown	emb|CAF96287.1| unnamed protein product [Tetraodon nigroviridis]
FM168300	2730	M029--A1_015	587	unknown	emb|CAF91265.1| unnamed protein product [Tetraodon nigroviridis]
FM168302	1354	M084--A7_063	586	unknown	emb|CAG05543.1| unnamed protein product [Tetraodon nigroviridis]
FM168303	2136	M003--G8_065	586	unknown	emb|CAG04934.1| unnamed protein product [Tetraodon nigroviridis]
FM168308	986	M054--F10_070	586	unknown	emb|CAF92746.1| unnamed protein product [Tetraodon nigroviridis]
FM168311	2963	M045--B2_014	586	known	ref|NP_999680.1| axonemal dynein light chain p33 [Strongylocentrotus purpuratus]
FM168318	2998	M018--D11_089	586	unknown	ref|XP_688736.2| PREDICTED: hypothetical protein [Danio rerio]
FM168319	1579	M017--E5_039	586	unknown	emb|CAG03046.1| unnamed protein product [Tetraodon nigroviridis]
FM168322	2871	M092--F4_022	586	unknown	emb|CAG05857.1| unnamed protein product [Tetraodon nigroviridis]
FM168323	2193	m010--E2_008	586	unknown	emb|CAE51051.1| novel protein [Danio rerio]
FM168324	3117	M092--A7_063	586	unknown	gb|AAI42906.1| Unknown (protein for IMAGE:8131550) [Danio rerio]
FM168325	1442	m009--H10_066	586	unknown	emb|CAF92428.1| unnamed protein product [Tetraodon nigroviridis]
FM168327	979	M057--C12_092	586	unknown	emb|CAF97103.1| unnamed protein product [Tetraodon nigroviridis]
FM168337	2555	M026--H4_018	585	known	ref|NP_001096154.1| rab and DnaJ domain containing [Xenopus tropicalis]
FM168338	1878	M034--H9_065	585	unknown	ref|XP_001332412.1| PREDICTED: hypothetical protein [Danio rerio]
FM168341	2098	M058--B10_078	585	unknown	emb|CAG05437.1| unnamed protein product [Tetraodon nigroviridis]
FM168345	2441	M027--A12_096	585	unknown	emb|CAF93444.1| unnamed protein product [Tetraodon nigroviridis]
FM168346	798	m014--A1_015	585	known	ref|NP_001094186.1| Son of sevenless homolog 1 [Rattus norvegicus]
FM168353	766	M039--F5_037	585	unknown	emb|CAG07401.1| unnamed protein product [Tetraodon nigroviridis]
FM168360	3374	M024--A9_079	585	known	ref|XP_001334883.1| PREDICTED: similar to pol polyprotein [Danio rerio]
FM168362	3185	M062--H5_033	584	known	gb|AAD19348.1| reverse transcriptase-like protein [Takifugu rubripes]
FM168363	2971	M022--E8_056	584	unknown	emb|CAG09960.1| unnamed protein product [Tetraodon nigroviridis]
FM168364	2636	M029--E6_040	584	unknown	emb|CAF98458.1| unnamed protein product [Tetraodon nigroviridis]
FM168365	560	M088--B12_094	584	known	ref|XP_001338411.1| PREDICTED: similar to blackjack [Danio rerio]
FM168370	2093	M032--H5_033	584	unknown	ref|XP_697279.2| PREDICTED: hypothetical protein [Danio rerio]
FM168371	30	M054--H1_001	584	unknown	emb|CAG00468.1| unnamed protein product [Tetraodon nigroviridis]
FM168372	1350	M092--C12_092	584	unknown	emb|CAF89718.1| unnamed protein product [Tetraodon nigroviridis]
FM168373	3597	M040--A9_079	584	unknown	emb|CAG12883.1| unnamed protein product [Tetraodon nigroviridis]
FM168374	2753	M036--A7_063	584	unknown	emb|CAG09834.1| unnamed protein product [Tetraodon nigroviridis]
FM168376	2645	M090--B3_029	584	unknown	ref|XP_001345261.1| PREDICTED: hypothetical protein [Danio rerio]
FM168378	713	M057--A4_032	584	unknown	emb|CAG10869.1| unnamed protein product [Tetraodon nigroviridis]
FM168380	1461	M070--F8_054	584	unknown	ref|XP_689376.2| PREDICTED: hypothetical protein [Danio rerio]
FM168384	130	J-.36_045	584	unknown	ref|XP_599278.2| PREDICTED: hypothetical protein [Bos taurus]
FM168385	668	M070--C2_012	584	unknown	emb|CAF94324.1| unnamed protein product [Tetraodon nigroviridis]
FM168400	1339	m012--G1_003	584	known	ref|NP_956798.1| PRP31 pre-mRNA processing factor 31 homolog [Danio rerio]
FM168403	2990	M052--H4_018	583	unknown	emb|CAG04245.1| unnamed protein product [Tetraodon nigroviridis]
FM168404	137	m007--H9_065	583	unknown	emb|CAF90049.1| unnamed protein product [Tetraodon nigroviridis]
FM168405	77	M059--E5_039	583	known	ref|XP_001342965.1| PREDICTED: similar to nuclear/mitotic apparatus protein [Danio
FM168410	973	M050--G12_084	583	unknown	emb|CAF90035.1| unnamed protein product [Tetraodon nigroviridis]
FM168411	1190	M026--E1_007	583	known	gb|AAI33121.1| Manic fringe homolog [Danio rerio]
FM168414	2864	M071--A3_031	583	unknown	emb|CAG07476.1| unnamed protein product [Tetraodon nigroviridis]
FM168416	160	M064--H10_066	583	unknown	emb|CAF92409.1| unnamed protein product [Tetraodon nigroviridis]
FM168418	2326	M053--E1_007	583	unknown	ref|NP_001007368.1| hypothetical protein LOC492495 [Danio rerio]
FM168419	3366	m013--E6_040	583	known	ref|XP_001338983.1| PREDICTED: similar to actopaxin [Danio rerio]
FM168425	1609	M056--G8_052	583	unknown	emb|CAG00967.1| unnamed protein product [Tetraodon nigroviridis]
FM168428	1788	M067--C9_075	583	unknown	emb|CAG13438.1| unnamed protein product [Tetraodon nigroviridis]
FM168433	3602	M080--D5_041	583	unknown	emb|CAF99994.1| unnamed protein product [Tetraodon nigroviridis]
FM168435	1576	M031--A10_080	583	unknown	emb|CAG03980.1| unnamed protein product [Tetraodon nigroviridis]
FM168440	1818	M011--G11_083	583	unknown	emb|CAF98501.1| unnamed protein product [Tetraodon nigroviridis]
FM168443	2505	M048--H4_018	583	known	sp|P37709|TRHY_RABIT Trichohyalin
FM168445	1491	m013--A12_096	583	unknown	ref|XP_001376210.1| PREDICTED: similar to chromosome 9 open reading frame 84,
FM168448	2594	m014--F12_086	583	unknown	emb|CAF98214.1| unnamed protein product [Tetraodon nigroviridis]
FM168452	2553	M018--F9_069	583	unknown	ref|XP_001619725.1| hypothetical protein NEMVEDRAFT_v1g223894 [Nematostella vectensis]
FM168460	822	M076--E11_087	582	known	ref|XP_001343133.1| PREDICTED: similar to pol polyprotein [Danio rerio]
FM168465	3014	M055--F3_021	582	known	gb|ABO45231.1| reverse transcriptase [Ostrinia nubilalis]
FM168466	1114	M092--E11_087	582	unknown	emb|CAG05043.1| unnamed protein product [Tetraodon nigroviridis]
FM168471	2837	M033--H12_082	582	unknown	emb|CAF90588.1| unnamed protein product [Tetraodon nigroviridis]
FM168472	1531	M042--H12_082	582	unknown	ref|XP_001341305.1| PREDICTED: hypothetical protein [Danio rerio]
FM168473	257	M090--H7_049	582	known	ref|XP_689119.1| PREDICTED: similar to IQ motif containing E, [Danio rerio]
FM168474	111	M060--A5_047	582	unknown	ref|XP_687208.2| PREDICTED: hypothetical protein [Danio rerio]
FM168477	2446	M050--A3_031	582	known	emb|CAI20920.1| novel protein similar to human and mouse protein similar to E. coli
FM168482	224	M073--G9_067	582	unknown	emb|CAG07523.1| unnamed protein product [Tetraodon nigroviridis]
FM168487	550	M052--E12_088	582	unknown	emb|CAF98238.1| unnamed protein product [Tetraodon nigroviridis]
FM168493	2398	m006--C8_055	581	known	emb|CAG10019.1| unnamed protein product [Tetraodon nigroviridis]; pumilio-1 [Oncorhynchus mykiss]
FM168495	2914	m013--G2_004	581	known	ref|XP_683046.2| PREDICTED: similar to nonmuscle myosin heavy chain [Danio rerio]
FM168497	3512	m013--E11_087	581	unknown	ref|NP_001038478.2| hypothetical protein LOC563212 [Danio rerio]
FM168501	1756	M048--H2_002	581	unknown	emb|CAG10257.1| unnamed protein product [Tetraodon nigroviridis]
FM168502	748	M051--F5_037	581	unknown	emb|CAG04635.1| unnamed protein product [Tetraodon nigroviridis]
FM168503	1266	M048--H8_050	581	unknown	emb|CAF92818.1| unnamed protein product [Tetraodon nigroviridis]
FM168504	151	M055--A7_063	581	unknown	emb|CAG05394.1| unnamed protein product [Tetraodon nigroviridis]
FM168505	1238	M066--H5_033	581	unknown	ref|XP_001637074.1| predicted protein [Nematostella vectensis]
FM168506	3069	M084--H11_081	581	known	ref|XP_001343010.1| PREDICTED: similar to Myeloblastosis oncogene-like 2 [Danio rerio]
FM168508	779	m006--H12_101	581	unknown	gb|AAL55824.1|AF318317_1 unknown [Homo sapiens]
FM168509	1597	M025--D12_090	581	known	emb|CAI20806.1| novel zinc finger protein [Danio rerio]
FM168510	1078	M059--A10_080	581	unknown	emb|CAG12447.1| unnamed protein product [Tetraodon nigroviridis]
FM168515	1686	M031--F11_085	581	known	ref|XP_001371050.1| PREDICTED: similar to mitogen-activated protein kinase binding
FM168517	85	M031--A3_031	581	unknown	ref|XP_694466.2| PREDICTED: hypothetical protein [Danio rerio]
FM168519	3468	M052--C4_028	581	unknown	ref|XP_001343436.1| PREDICTED: similar to ZNF318 protein [Danio rerio]
FM168522	3601	M061--B9_077	581	unknown	ref|XP_696417.2| PREDICTED: hypothetical protein [Danio rerio]
FM168527	1983	M037--E9_071	581	unknown	ref|XP_696800.2| PREDICTED: hypothetical protein [Danio rerio]
FM168528	3270	M044--B1_013	581	unknown	ref|XP_001342996.1| PREDICTED: hypothetical protein [Danio rerio]
FM168532	377	M069--F12_086	580	known	emb|CAM13009.2| novel protein similar to mouse DEAH (Asp-Glu-Ala-His) box polypeptide
FM168533	3568	m012--D8_058	580	unknown	ref|NP_001082958.1| hypothetical protein LOC100037334 [Danio rerio]
FM168536	2082	M072--F2_006	580	unknown	emb|CAF95446.1| unnamed protein product [Tetraodon nigroviridis]
FM168537	2357	M048--H12_082	580	unknown	ref|XP_686548.2| PREDICTED: hypothetical protein [Danio rerio]
FM168540	2593	M049--D8_058	580	unknown	emb|CAF98828.1| unnamed protein product [Tetraodon nigroviridis]
FM168544	911	M091--F7_053	580	unknown	emb|CAF99589.1| unnamed protein product [Tetraodon nigroviridis]
FM168548	1113	M083--G1_003	580	unknown	emb|CAG10760.1| unnamed protein product [Tetraodon nigroviridis]
FM168552	2368	M055--F4_022	580	unknown	ref|XP_421240.1| PREDICTED: similar to chromosome 14 open reading frame 10 [Gallus
FM168554	2048	m007--F8_054	580	known	ref|NP_001012500.1| protocadherin 15a [Danio rerio]
FM168558	2673	M092--G1_003	580	unknown	emb|CAG02188.1| unnamed protein product [Tetraodon nigroviridis]
FM168564	2630	M028--C9_075	580	unknown	ref|NP_001039312.1| hypothetical protein LOC559391 [Danio rerio]
FM168567	2028	M065--C7_059	579	unknown	emb|CAG07155.1| unnamed protein product [Tetraodon nigroviridis]
FM168568	84	M017--D11_089	579	known	sp|Q6VTH5|RSPH1_CYPCA Radial spoke head 1 homolog (Testis-specific gene A2-like protein)
FM168572	1601	M065--D2_010	579	unknown	emb|CAF98939.1| unnamed protein product [Tetraodon nigroviridis]
FM168578	2670	M023--H10_066	579	unknown	emb|CAG09387.1| unnamed protein product [Tetraodon nigroviridis]
FM168579	3465	m008--G8_052	579	unknown	emb|CAF99687.1| unnamed protein product [Tetraodon nigroviridis]
FM168583	1497	M056--G3_019	579	unknown	ref|NP_001020714.1| hypothetical protein LOC566413 [Danio rerio]
FM168584	1004	M032--F12_086	579	known	gb|AAY85293.1| CBP-A [Danio rerio]
FM168587	2015	M030--C12_092	579	unknown	emb|CAG00088.1| unnamed protein product [Tetraodon nigroviridis]
FM168593	2610	M017--F2_006	579	unknown	emb|CAG09339.1| unnamed protein product [Tetraodon nigroviridis]
FM168596	1915	M028--G3_019	579	unknown	emb|CAG08878.1| unnamed protein product [Tetraodon nigroviridis]
FM168600	2465	M091--E1_007	579	known	gb|AAP97499.1| notch ligand [Danio rerio]
FM168602	3037	M088--D10_074	579	unknown	emb|CAG11558.1| unnamed protein product [Tetraodon nigroviridis]
FM168605	2432	M037--A3_031	579	unknown	emb|CAG07517.1| unnamed protein product [Tetraodon nigroviridis]
FM168607	29	M036--G2_004	579	known	ref|XP_001496028.1| PREDICTED: similar to TRF1-interacting ankyrin-related ADP-ribose
FM168608	273	M019--A8_064	579	unknown	ref|XP_001119209.1| PREDICTED: hypothetical protein, partial [Macaca mulatta]
FM168611	400	M050--G11_083	579	known	gb|ABY83136.1| leukocyte tyrosine kinase [Danio rerio]
FM168619	3619	m009--E12_088	578	unknown	emb|CAF89747.1| unnamed protein product [Tetraodon nigroviridis]
FM168620	3434	M064--F7_053	578	unknown	emb|CAF97812.1| unnamed protein product [Tetraodon nigroviridis]
FM168626	2802	m014--E11_087	578	known	ref|XP_001196886.1| PREDICTED: similar to putative cell wall protein FLO11p
FM168629	1438	M066--E6_040	578	unknown	ref|NP_001083005.1| hypothetical protein LOC100037385 [Danio rerio]
FM168638	3387	M084--E12_088	578	unknown	emb|CAG09372.1| unnamed protein product [Tetraodon nigroviridis]
FM168642	899	M048--H6_034	578	unknown	emb|CAG08710.1| unnamed protein product [Tetraodon nigroviridis]
FM168643	2968	M055--G4_020	578	unknown	emb|CAG01932.1| unnamed protein product [Tetraodon nigroviridis]
FM168647	1363	M068--B9_077	578	unknown	ref|XP_001370860.1| PREDICTED: hypothetical protein [Monodelphis domestica]
FM168652	1250	M042--B8_062	578	unknown	ref|XP_001235790.1| PREDICTED: hypothetical protein [Gallus gallus]
FM168654	3423	M079--B10_078	578	unknown	ref|XP_001335901.1| PREDICTED: similar to MGC12966 protein [Danio rerio]
FM168662	96	M079--G12_084	577	unknown	emb|CAG05661.1| unnamed protein product [Tetraodon nigroviridis]
FM168663	2220	M023--C8_060	577	unknown	emb|CAF89755.1| unnamed protein product [Tetraodon nigroviridis]
FM168664	1565	M035--C3_027	577	unknown	ref|XP_001335638.1| PREDICTED: hypothetical protein [Danio rerio]
FM168665	721	M088--E9_071	577	unknown	ref|XP_684784.2| PREDICTED: hypothetical protein [Danio rerio]
FM168667	3594	M077--D7_057	577	unknown	ref|XP_001337295.1| PREDICTED: similar to LOC553241 protein [Danio rerio]
FM168668	1282	M068--B11_093	577	known	ref|NP_001098554.1| protein tyrosine phosphatase a [Oryzias latipes]
FM168674	1522	M088--H4_018	577	unknown	emb|CAF98397.1| unnamed protein product [Tetraodon nigroviridis]
FM168678	1896	M030--C4_028	577	known	ref|XP_001505156.1| PREDICTED: similar to amyotrophic lateral sclerosis 2 (juvenile)
FM168681	815	M016--E9_071	577	known	ref|XP_001473232.1| PREDICTED: similar to Keratin associated protein 10-4 [Mus
FM168683	947	M077--A2_016	577	unknown	ref|NP_001107057.1| hypothetical protein LOC558402 [Danio rerio]
FM168688	3439	M028--H3_017	577	unknown	emb|CAG07577.1| unnamed protein product [Tetraodon nigroviridis]
FM168691	1486	M052--F12_086	577	unknown	emb|CAF94133.1| unnamed protein product [Tetraodon nigroviridis]
FM168701	1421	M059--F10_070	577	unknown	emb|CAG11401.1| unnamed protein product [Tetraodon nigroviridis]
FM168702	3425	M043--C2_012	576	unknown	emb|CAF95904.1| unnamed protein product [Tetraodon nigroviridis]
FM168708	3086	M032--E11_087	576	unknown	emb|CAG07440.1| unnamed protein product [Tetraodon nigroviridis]
FM168710	3087	M055--C9_075	576	unknown	ref|XP_686548.2| PREDICTED: hypothetical protein [Danio rerio]
FM168711	1641	M024--F7_053	576	unknown	emb|CAF98242.1| unnamed protein product [Tetraodon nigroviridis]
FM168714	75	M016--B9_077	576	known	ref|NP_997876.1| eukaryotic translation initiation factor 2 [Danio rerio]
FM168720	1820	M046--G9_067	576	known	emb|CAM56333.1| novel protein similar to vertebrate mannosyl
FM168725	1082	M022--C3_027	576	unknown	emb|CAG12176.1| unnamed protein product [Tetraodon nigroviridis]
FM168726	1207	M071--A6_048	576	unknown	emb|CAF97201.1| unnamed protein product [Tetraodon nigroviridis]
FM168728	2955	M033--E3_023	576	unknown	emb|CAF91830.1| unnamed protein product [Tetraodon nigroviridis]
FM168729	1964	M035--F9_069	576	unknown	ref|XP_691446.2| PREDICTED: similar to FLJ20273 protein [Danio rerio]
FM168730	1833	M033--G6_036	576	unknown	emb|CAF91757.1| unnamed protein product [Tetraodon nigroviridis]
FM168732	95	M034--F8_054	576	unknown	emb|CAG11187.1| unnamed protein product [Tetraodon nigroviridis]
FM168734	2247	M087--E8_056	576	unknown	emb|CAF92350.1| unnamed protein product [Tetraodon nigroviridis]
FM168735	996	m015--C8_060	576	unknown	emb|CAF96737.1| unnamed protein product [Tetraodon nigroviridis]
FM168745	1197	M025--D5_041	576	unknown	emb|CAG00736.1| unnamed protein product [Tetraodon nigroviridis]
FM168746	160	M039--B1_013	576	known	emb|CAN88212.1| notch homolog 1b [Danio rerio]
FM168749	2312	M075--A12_096	576	unknown	emb|CAG06376.1| unnamed protein product [Tetraodon nigroviridis]
FM168751	445	M092--F2_006	576	known	ref|NP_998252.1| stromal cell derived factor 4 [Danio rerio]
FM168752	3409	M074--D1_009	575	unknown	emb|CAG10573.1| unnamed protein product [Tetraodon nigroviridis]
FM168753	3551	M030--E9_071	575	unknown	ref|NP_001017691.1| hypothetical protein LOC550386 [Danio rerio]
FM168759	157	M052--D11_089	575	unknown	emb|CAG01384.1| unnamed protein product [Tetraodon nigroviridis]
FM168761	675	M004--F10_080	575	known	emb|CAA06160.1| U2 snRNP-specific A' protein [Salmo salar]
FM168763	853	M070--D8_058	575	unknown	emb|CAF93909.1| unnamed protein product [Tetraodon nigroviridis]
FM168767	874	M060--D11_089	575	known	ref|NP_956122.1| cyclin T2 [Danio rerio]
FM168770	204	M082--C12_092	575	known	sp|O57594|SURF6_FUGRU Surfeit locus protein 6 homolog
FM168778	878	M042--H7_049	575	unknown	emb|CAG06120.1| unnamed protein product [Tetraodon nigroviridis]
FM168784	2635	M047--E2_008	575	unknown	emb|CAF89554.1| unnamed protein product [Tetraodon nigroviridis]
FM168786	155	M033--A8_064	575	known	ref|XP_001346088.1| PREDICTED: similar to pol polyprotein [Danio rerio]
FM168787	3354	m008--D2_010	575	unknown	ref|XP_687008.2| PREDICTED: hypothetical protein [Danio rerio]
FM168791	124	M041--B12_094	575	unknown	ref|XP_699221.2| PREDICTED: hypothetical protein [Danio rerio]
FM168792	2826	M058--H6_034	575	unknown	emb|CAG01575.1| unnamed protein product [Tetraodon nigroviridis]
FM168794	1825	M086--B9_077	575	unknown	emb|CAF99582.1| unnamed protein product [Tetraodon nigroviridis]
FM168803	264	M029--H4_018	575	unknown	emb|CAG08785.1| unnamed protein product [Tetraodon nigroviridis]
FM168805	857	M045--D8_058	575	unknown	emb|CAG03249.1| unnamed protein product [Tetraodon nigroviridis]
FM168808	783	m012--F2_006	575	unknown	dbj|BAC87052.1| unnamed protein product [Homo sapiens]
FM168809	2781	M082--G4_020	575	known	ref|XP_684855.2| PREDICTED: similar to potassium voltage-gated channel subfamily Q
FM168812	1150	M035--E3_023	575	unknown	ref|XP_001333155.1| PREDICTED: hypothetical protein [Danio rerio]
FM168813	1328	M089--D5_041	575	unknown	emb|CAG13147.1| unnamed protein product [Tetraodon nigroviridis]
FM168815	809	M026--E2_008	575	known	ref|XP_822953.1| cysteine-rich acidic integral membrane protein precursor [Trypanosoma
FM168816	135	M035--D1_009	575	unknown	ref|XP_001333335.1| PREDICTED: similar to ReO_6 [Danio rerio]
FM168817	641	M077--B9_077	575	unknown	ref|XP_001344739.1| PREDICTED: hypothetical protein [Danio rerio]
FM168819	1236	M022--G7_051	574	known	gb|EDM16204.1| metastasis suppressor 1 (predicted), isoform CRA_a [Rattus
FM168820	2319	M069--F8_054	574	unknown	emb|CAG08777.1| unnamed protein product [Tetraodon nigroviridis]
FM168825	1883	M068--A1_015	574	known	ref|XP_693458.2| PREDICTED: similar to novel zinc finger protein [Danio rerio]
FM168829	1047	M082--D7_057	574	known	ref|NP_001008629.1| PIH1 domain containing 2 [Danio rerio]
FM168831	2391	M036--A4_032	574	known	gb|AAF28784.1| immune-type receptor 7 [Sphoeroides nephelus]
FM168832	3560	M070--H4_018	574	unknown	emb|CAG11374.1| unnamed protein product [Tetraodon nigroviridis]
FM168833	842	M003--F2_015	574	known	emb|CAP13498.1| glutamate/valine-rich protein [Halobacterium salinarum R1]
FM168834	2259	M071--E3_023	574	known	gb|AAI42807.1| Ulk1 protein [Danio rerio]
FM168835	1056	M051--H3_017	574	known	ref|NP_198299.2| myosin heavy chain-related [Arabidopsis thaliana]
FM168836	2151	M027--H3_017	574	unknown	ref|XP_683028.2| PREDICTED: hypothetical protein [Danio rerio]
FM168837	207	M077--A8_064	574	unknown	ref|XP_001474038.1| PREDICTED: similar to mKIAA1021 protein [Mus musculus]
FM168841	3441	M016--D7_057	574	known	ref|NP_956834.1| sorting nexin family member 27 [Danio rerio]
FM168844	1092	M003--A6_038	574	unknown	ref|XP_683279.2| PREDICTED: hypothetical protein [Danio rerio]
FM168848	1147	M029--H1_001	574	unknown	emb|CAG11940.1| unnamed protein product [Tetraodon nigroviridis]
FM168850	3428	M005--A5_047	574	unknown	emb|CAG01205.1| unnamed protein product [Tetraodon nigroviridis]
FM168851	3365	M057--G3_019	574	known	emb|CAN87787.1| novel protein similar to vertebrate nephronophthisis 4 (NPHP4) [Danio
FM168854	1329	M023--A1_015	574	unknown	emb|CAF87492.1| unnamed protein product [Tetraodon nigroviridis]
FM168856	2046	M052--B4_030	573	unknown	emb|CAG08816.1| unnamed protein product [Tetraodon nigroviridis]
FM168864	233	M030--C2_012	573	unknown	emb|CAF94923.1| unnamed protein product [Tetraodon nigroviridis]
FM168867	2926	M037--A2_016	573	known	dbj|BAB12571.1| myosin heavy chain [Pennahia argentata]
FM168868	2314	m014--B3_029	573	unknown	ref|XP_001331692.1| PREDICTED: hypothetical protein [Danio rerio]
FM168874	1216	M061--E12_088	573	unknown	emb|CAG03797.1| unnamed protein product [Tetraodon nigroviridis]
FM168876	3101	M052--D4_026	573	unknown	emb|CAG10859.1| unnamed protein product [Tetraodon nigroviridis]
FM168879	283	M082--E4_024	573	unknown	emb|CAG12903.1| unnamed protein product [Tetraodon nigroviridis]
FM168883	2435	m010--D10_074	573	unknown	emb|CAF97873.1| unnamed protein product [Tetraodon nigroviridis]
FM168887	205	M031--E3_023	573	unknown	ref|NP_001082943.1| hypothetical protein LOC100037318 [Danio rerio]
FM168890	3216	M053--C10_076	573	unknown	emb|CAG03905.1| unnamed protein product [Tetraodon nigroviridis]
FM168891	115	M072--C9_075	573	known	gb|ABQ59678.1| vacuolar protein sorting 52 [Salmo salar]
FM168893	1946	M055--H9_065	573	unknown	emb|CAG05387.1| unnamed protein product [Tetraodon nigroviridis]
FM168894	1228	M027--E10_072	573	unknown	emb|CAG04755.1| unnamed protein product [Tetraodon nigroviridis]
FM168897	2853	M079--F4_022	573	known	ref|XP_001093002.1| PREDICTED: similar to general transcription factor IIIC, polypeptide
FM168898	2808	M091--B11_093	573	known	ref|YP_073241.1| translation initiation factor IF-2 [Borrelia garinii PBi]
FM168899	1322	M072--C5_043	573	unknown	emb|CAG10477.1| unnamed protein product [Tetraodon nigroviridis]
FM168900	2047	M056--F6_038	573	unknown	ref|NP_956706.1| hypothetical protein LOC393384 [Danio rerio]
FM168901	1907	M067--B2_014	573	unknown	emb|CAF93674.1| unnamed protein product [Tetraodon nigroviridis]
FM168904	173	M034--D3_025	573	unknown	ref|XP_695283.2| PREDICTED: si:ch211-242b18.1 [Danio rerio]
FM168918	3346	M087--F1_005	572	unknown	emb|CAH69145.1| novel protein (zgc:63531) [Danio rerio]
FM168920	2213	M071--F11_085	572	unknown	emb|CAG02788.1| unnamed protein product [Tetraodon nigroviridis]
FM168921	3175	M057--C11_091	572	known	emb|CAM13125.1| novel protein similar to vertebrate transmembrane channel-like 2
FM168924	919	M017--D10_074	572	known	ref|XP_001379385.1| PREDICTED: similar to Casein kinase 1, delta [Monodelphis
FM168926	802	M057--F5_037	572	known	ref|XP_001196886.1| PREDICTED: similar to putative cell wall protein FLO11p
FM168928	1816	M049--B4_030	572	unknown	ref|NP_001108045.1| hypothetical protein LOC100136854 [Danio rerio]
FM168930	2585	M084--F12_086	572	known	ref|XP_001363358.1| PREDICTED: similar to CTDSPL2 protein [Monodelphis domestica]
FM168931	1944	M053--D12_090	572	unknown	emb|CAF91968.1| unnamed protein product [Tetraodon nigroviridis]
FM168937	646	M030--G4_020	572	unknown	emb|CAG01292.1| unnamed protein product [Tetraodon nigroviridis]
FM168941	2919	M019--C4_028	572	unknown	ref|XP_696575.2| PREDICTED: hypothetical protein [Danio rerio]
FM168942	277	M086--A6_048	572	unknown	ref|NP_001103989.1| hypothetical protein LOC558071 [Danio rerio]
FM168943	2766	M049--G3_019	572	known	ref|XP_001377846.1| PREDICTED: similar to polyprotein [Monodelphis domestica]
FM168944	1083	M018--G12_084	572	unknown	ref|XP_001341083.1| PREDICTED: hypothetical protein [Danio rerio]
FM168946	2948	m015--D11_089	572	unknown	ref|XP_001507867.1| PREDICTED: similar to hCG21098 [Ornithorhynchus anatinus]
FM168950	1818	M058--B9_077	572	known	emb|CAF88164.1| unnamed protein product [Tetraodon nigroviridis];similar to transducer of ERBB2, 2 [Danio rerio]
FM168953	2097	M066--D9_073	572	unknown	emb|CAF90346.1| unnamed protein product [Tetraodon nigroviridis]
FM168955	2158	M034--F3_021	572	unknown	emb|CAG04520.1| unnamed protein product [Tetraodon nigroviridis]
FM168959	701	M035--A9_079	571	unknown	emb|CAG11154.1| unnamed protein product [Tetraodon nigroviridis]
FM168960	3056	M042--G11_083	571	known	ref|YP_001129431.1| LANA [Human herpesvirus 8 type P]
FM168961	1947	M058--B7_061	571	unknown	emb|CAF95299.1| unnamed protein product [Tetraodon nigroviridis]
FM168962	66	M057--B4_030	571	unknown	emb|CAF99874.1| unnamed protein product [Tetraodon nigroviridis]
FM168963	2179	M083--H5_033	571	unknown	emb|CAG12397.1| unnamed protein product [Tetraodon nigroviridis]
FM168969	732	M080--G12_084	571	unknown	emb|CAG01468.1| unnamed protein product [Tetraodon nigroviridis]
FM168971	1263	M023--C2_012	571	unknown	emb|CAG08913.1| unnamed protein product [Tetraodon nigroviridis]
FM168977	2499	m010--E3_023	571	unknown	gb|EAZ35374.1| hypothetical protein OsJ_018857 [Oryza sativa (japonica
FM168983	51	M025--B9_077	571	unknown	emb|CAG06671.1| unnamed protein product [Tetraodon nigroviridis]
FM168989	1028	M030--B2_014	571	unknown	emb|CAG02239.1| unnamed protein product [Tetraodon nigroviridis]
FM168992	3494	M041--E5_039	571	unknown	ref|XP_699579.2| PREDICTED: hypothetical protein [Danio rerio]
FM168993	1911	M048--G12_084	571	unknown	emb|CAG01408.1| unnamed protein product [Tetraodon nigroviridis]
FM168994	1278	M058--B1_013	571	known	ref|XP_001340884.1| PREDICTED: similar to pol polyprotein [Danio rerio]
FM168996	2952	M017--C12_092	571	known	ref|XP_698323.2| PREDICTED: similar to tetratricopeptide repeat domain 21B [Danio
FM169001	236	m010--C10_076	571	unknown	emb|CAF97212.1| unnamed protein product [Tetraodon nigroviridis]
FM169004	3527	M051--A3_031	570	known	ref|NP_989227.1| transketolase [Xenopus tropicalis]
FM169007	3574	M071--B2_014	570	known	emb|CAF95854.1| unnamed protein product [Tetraodon nigroviridis]; Notch 2 [Takifugu rubripes]
FM169010	3039	M042--A10_080	570	unknown	emb|CAF94923.1| unnamed protein product [Tetraodon nigroviridis]
FM169011	3331	M041--F9_069	570	known	sp|Q1LW89|CASD1_DANRE CAS1 domain-containing protein 1 precursor
FM169012	684	M005--D2_010	570	unknown	emb|CAG08454.1| unnamed protein product [Tetraodon nigroviridis]
FM169013	232	M025--E9_071	570	unknown	emb|CAG04413.1| unnamed protein product [Tetraodon nigroviridis]
FM169015	578	M035--A4_032	570	unknown	emb|CAF98370.1| unnamed protein product [Tetraodon nigroviridis]
FM169017	2174	M018--C8_060	570	known	ref|XP_001337829.1| PREDICTED: similar to proto-oncogene tyrosine-protein kinase isoform
FM169019	1431	M027--F6_038	570	unknown	emb|CAG02060.1| unnamed protein product [Tetraodon nigroviridis]
FM169021	1704	M042--B12_094	570	unknown	emb|CAG05296.1| unnamed protein product [Tetraodon nigroviridis]
FM169037	1101	M019--H8_050	569	unknown	ref|XP_001345341.1| PREDICTED: hypothetical protein [Danio rerio]
FM169045	2365	M085--C5_043	569	known	ref|XP_001345592.1| PREDICTED: similar to pol polyprotein [Danio rerio]
FM169049	159	M020--G7_051	569	known	ref|XP_686241.1| PREDICTED: similar to G protein-coupled receptor 135 [Danio rerio]
FM169050	2970	M072--E3_023	569	known	ref|NP_001011704.1| transforming acidic coiled coil 1b isoform A [Takifugu rubripes]
FM169054	974	M075--H1_001	569	unknown	emb|CAF90329.1| unnamed protein product [Tetraodon nigroviridis]
FM169060	567	m012--G3_019	569	known	ref|XP_688126.2| PREDICTED: similar to E2F transcription factor 3 [Danio rerio]
FM169062	2216	M084--B1_013	569	unknown	ref|XP_690237.2| PREDICTED: hypothetical protein [Danio rerio]
FM169063	374	M082--E11_087	569	unknown	emb|CAG04396.1| unnamed protein product [Tetraodon nigroviridis]
FM169079	2827	M049--A4_032	568	unknown	ref|XP_001345737.1| PREDICTED: hypothetical protein [Danio rerio]
FM169081	1426	M061--H3_017	568	unknown	ref|XP_691497.2| PREDICTED: hypothetical protein [Danio rerio]
FM169083	2418	M023--H12_082	568	unknown	emb|CAF91966.1| unnamed protein product [Tetraodon nigroviridis]
FM169089	399	m012--B8_062	568	unknown	emb|CAF98398.1| unnamed protein product [Tetraodon nigroviridis]
FM169090	444	M033--F12_086	568	unknown	emb|CAG12427.1| unnamed protein product [Tetraodon nigroviridis]
FM169092	2181	M042--H3_017	568	known	ref|NP_571095.1| ba1 globin [Danio rerio]
FM169099	294	M054--F5_037	568	unknown	ref|NP_001107893.1| hypothetical protein LOC560948 [Danio rerio]
FM169107	3088	M004--A4_022	568	unknown	emb|CAG04991.1| unnamed protein product [Tetraodon nigroviridis]
FM169111	306	M080--G2_004	568	known	ref|XP_416268.1| PREDICTED: similar to EVG1 [Gallus gallus]
FM169114	2986	M044--E11_087	568	unknown	emb|CAG00308.1| unnamed protein product [Tetraodon nigroviridis]
FM169116	2501	M063--B7_061	568	unknown	ref|XP_001347711.1| hypothetical protein PF11_0035 [Plasmodium falciparum 3D7]
FM169122	1394	M078--H7_049	567	unknown	gb|AAH68720.1| MGC81165 protein [Xenopus laevis]
FM169129	1395	M020--H9_065	567	unknown	emb|CAF97183.1| unnamed protein product [Tetraodon nigroviridis]
FM169131	2484	M029--C11_091	567	unknown	ref|XP_689498.2| PREDICTED: similar to MGC68579 protein [Danio rerio]
FM169132	2618	m015--E10_072	567	unknown	gb|AAI55054.1| Unknown (protein for MGC:171218) [Danio rerio]
FM169133	3238	M027--B4_030	567	unknown	emb|CAG05547.1| unnamed protein product [Tetraodon nigroviridis]
FM169134	1035	M041--D11_089	567	unknown	emb|CAF92033.1| unnamed protein product [Tetraodon nigroviridis]
FM169136	2305	M057--H8_050	567	unknown	emb|CAF99225.1| unnamed protein product [Tetraodon nigroviridis]
FM169139	3630	M049--E2_008	567	unknown	emb|CAG07216.1| unnamed protein product [Tetraodon nigroviridis]
FM169140	2835	M004--F12_096	567	unknown	emb|CAF90588.1| unnamed protein product [Tetraodon nigroviridis]
FM169142	2451	M078--C6_044	567	unknown	emb|CAG06152.1| unnamed protein product [Tetraodon nigroviridis]
FM169143	2983	M028--F8_054	567	unknown	ref|XP_001625923.1| predicted protein [Nematostella vectensis]
FM169147	2777	M056--B2_014	567	known	ref|XP_422861.2| PREDICTED: similar to GON4L [Gallus gallus]
FM169149	2209	M061--E1_007	567	unknown	ref|XP_001505426.1| PREDICTED: hypothetical protein [Ornithorhynchus anatinus]
FM169150	2845	M039--B4_030	567	known	gb|AAI54199.1| Brain protein 16 [Danio rerio]
FM169151	2166	M058--A6_048	567	unknown	ref|NP_001084562.1| hypothetical protein LOC414513 [Xenopus laevis]
FM169153	3555	M038--A2_016	567	known	ref|XP_420317.2| PREDICTED: similar to Acyl-CoA synthetase [Gallus gallus]
FM169155	2152	m009--B11_093	567	unknown	emb|CAG10021.1| unnamed protein product [Tetraodon nigroviridis]
FM169158	143	m014--G4_020	567	unknown	ref|XP_425920.2| PREDICTED: hypothetical protein [Gallus gallus]
FM169160	889	m013--C12_092	567	unknown	ref|XP_976360.1| PREDICTED: hypothetical protein [Tribolium castaneum]
FM169162	1341	M063--C7_059	567	known	sp|Q80W93|HYDIN_MOUSE Hydrocephalus-inducing protein (Protein Hy-3)
FM169164	1008	M063--A8_064	567	unknown	ref|XP_690625.2| PREDICTED: hypothetical protein [Danio rerio]
FM169165	35	M068--C1_011	567	known	ref|NP_001018143.1| protein tyrosine phosphatase, receptor type, M [Danio rerio]
FM169173	3100	M062--C2_012	566	known	gb|ABE98248.1| mitogen-activated protein kinase kinase kinase 7 interacting
FM169175	2257	m007--A1_015	566	unknown	emb|CAF95131.1| unnamed protein product [Tetraodon nigroviridis]
FM169178	927	M042--E3_023	566	unknown	ref|XP_699579.2| PREDICTED: hypothetical protein [Danio rerio]
FM169181	190	M037--A12_096	566	unknown	ref|NP_001073537.1| hypothetical protein LOC790922 [Danio rerio]
FM169185	1091	M083--H1_001	566	unknown	ref|XP_001619674.1| hypothetical protein NEMVEDRAFT_v1g223944 [Nematostella vectensis]
FM169187	1275	M038--A12_096	566	unknown	emb|CAF95778.1| unnamed protein product [Tetraodon nigroviridis]
FM169192	3132	M075--B4_030	566	known	gb|ABF22438.1| retinoic acid receptor gamma [Takifugu rubripes]
FM169194	136	M069--G3_019	566	unknown	emb|CAG06397.1| unnamed protein product [Tetraodon nigroviridis]
FM169195	1865	M065--D3_025	566	unknown	ref|XP_001640717.1| predicted protein [Nematostella vectensis]
FM169196	1187	M028--F11_085	566	unknown	ref|NP_001103197.1| hypothetical protein LOC796128 [Danio rerio]
FM169197	2008	M090--C1_011	566	unknown	emb|CAF95969.1| unnamed protein product [Tetraodon nigroviridis]
FM169201	3119	M054--E4_024	566	known	sp|P85001|CE290_DANRE Centrosomal protein of 290 kDa (Cep290)
FM169205	1185	M069--H9_065	565	unknown	emb|CAF99826.1| unnamed protein product [Tetraodon nigroviridis]
FM169206	1812	M048--H1_001	565	unknown	ref|NP_001084911.1| hypothetical protein LOC431962 [Xenopus laevis]
FM169208	1992	M048--G4_020	565	unknown	ref|NP_001008574.1| hypothetical protein LOC494031 [Danio rerio]
FM169209	3373	M034--B9_077	565	unknown	emb|CAF97697.1| unnamed protein product [Tetraodon nigroviridis]
FM169211	1390	M017--H9_065	565	unknown	ref|XP_696873.2| PREDICTED: similar to MGC132380 protein [Danio rerio]
FM169212	3625	M063--H9_065	565	unknown	emb|CAG01032.1| unnamed protein product [Tetraodon nigroviridis]
FM169216	2311	m012--F3_021	565	unknown	ref|NP_001072747.1| hypothetical protein LOC780204 [Xenopus tropicalis]
FM169227	2299	m010--E6_040	565	known	ref|XP_001344511.1| PREDICTED: similar to pol polyprotein [Danio rerio]
FM169228	2069	M054--A7_063	565	unknown	emb|CAF93746.1| unnamed protein product [Tetraodon nigroviridis]
FM169232	2659	M069--B10_078	565	known	ref|XP_001922521.1| PREDICTED: similar to RAC-gamma serine/threonine-protein kinase (RAC-PK-gamma) (Protein kinase Akt-3) (Protein kinase B, gamma) (PKB gamma) (STK-2) [Danio rerio]
FM169237	1242	M026--D2_010	565	unknown	dbj|BAC87575.1| unnamed protein product [Homo sapiens]
FM169238	2833	M088--A11_095	565	unknown	ref|XP_697894.2| PREDICTED: hypothetical protein [Danio rerio]
FM169239	3523	M091--D9_073	565	unknown	ref|XP_425221.2| PREDICTED: hypothetical protein [Gallus gallus]
FM169240	39	M071--G11_083	565	unknown	gb|AAI24164.1| Unknown (protein for IMAGE:2639208) [Danio rerio]
FM169243	2171	m012--A11_095	565	known	ref|NP_001073649.1| zinc finger protein 148 [Danio rerio]
FM169252	34	M034--E2_008	565	unknown	emb|CAG12861.1| unnamed protein product [Tetraodon nigroviridis]
FM169256	731	M066--A11_095	565	unknown	emb|CAG00688.1| unnamed protein product [Tetraodon nigroviridis]
FM169258	1225	M037--H6_034	564	known	emb|CAF90334.1| unnamed protein product [Tetraodon nigroviridis]; pumilio-2 [Oncorhynchus mykiss]
FM169260	1046	M026--E6_040	564	known	ref|NP_001027829.1| swan [Takifugu rubripes]
FM169262	366	M051--B12_094	564	unknown	emb|CAP09430.1| novel protein (zgc:63908) [Danio rerio]
FM169263	1048	M051--D9_073	564	unknown	emb|CAG02802.1| unnamed protein product [Tetraodon nigroviridis]
FM169269	3637	M065--F4_022	564	unknown	ref|XP_696041.2| PREDICTED: hypothetical protein [Danio rerio]
FM169270	2984	M034--C11_091	564	unknown	emb|CAG06545.1| unnamed protein product [Tetraodon nigroviridis]
FM169273	416	M079--H10_066	564	unknown	emb|CAG00834.1| unnamed protein product [Tetraodon nigroviridis]
FM169276	147	M048--A8_064	564	unknown	ref|XP_001257159.1| PREDICTED: hypothetical protein, partial [Bos taurus]
FM169278	1214	M065--B10_078	564	unknown	emb|CAF98242.1| unnamed protein product [Tetraodon nigroviridis]
FM169280	1535	M033--D4_026	564	unknown	ref|XP_001333335.1| PREDICTED: similar to ReO_6 [Danio rerio]
FM169293	2103	M005--E4_024	564	unknown	emb|CAF94585.1| unnamed protein product [Tetraodon nigroviridis]
FM169296	3525	m010--F7_053	564	unknown	emb|CAG14263.1| unnamed protein product [Tetraodon nigroviridis]
FM169297	631	M050--F10_070	564	unknown	emb|CAG09477.1| unnamed protein product [Tetraodon nigroviridis]
FM169307	201	M004--A12_086	563	unknown	emb|CAG12037.1| unnamed protein product [Tetraodon nigroviridis]
FM169314	2959	M037--F2_006	563	known	ref|XP_683813.2| PREDICTED: similar to diaphanous homolog 2 (Drosophila), [Danio
FM169317	2182	M065--G10_068	563	known	ref|XP_593090.2| PREDICTED: similar to mothers against decapentaplegic-like 9
FM169318	2680	M049--B1_013	563	unknown	emb|CAG10769.1| unnamed protein product [Tetraodon nigroviridis]
FM169319	759	M017--H7_049	563	unknown	emb|CAF98577.1| unnamed protein product [Tetraodon nigroviridis]
FM169320	738	M050--D5_041	563	unknown	emb|CAF92613.1| unnamed protein product [Tetraodon nigroviridis]
FM169322	2245	M088--H9_065	563	known	ref|XP_422568.2| PREDICTED: similar to APG16L beta [Gallus gallus]
FM169323	1034	M028--F7_053	563	known	sp|Q4KML2|CRYD_BRARE Cryptochrome DASH (Protein CRY-DASH) (zCRY-DASH)
FM169328	1838	M072--C3_027	563	known	ref|XP_001198080.1| PREDICTED: similar to sperm-activating peptide I precursor
FM169331	1856	M056--H8_050	563	unknown	ref|XP_853250.1| PREDICTED: similar to CG31439-PA [Canis familiaris]
FM169332	3536	M003--G11_085	563	unknown	emb|CAF92506.1| unnamed protein product [Tetraodon nigroviridis]
FM169333	1396	M045--H5_033	563	unknown	emb|CAF99177.1| unnamed protein product [Tetraodon nigroviridis]
FM169335	3495	m015--E7_055	563	unknown	emb|CAF97991.1| unnamed protein product [Tetraodon nigroviridis]
FM169338	1109	M073--F4_022	563	unknown	emb|CAF91966.1| unnamed protein product [Tetraodon nigroviridis]
FM169345	3556	M018--B2_014	563	unknown	ref|NP_001009986.1| hypothetical protein LOC494495 [Danio rerio]
FM169346	1974	M032--B9_077	563	unknown	gb|AAH75764.1| Zgc:55664 [Danio rerio]
FM169359	1605	M063--A7_063	562	unknown	ref|XP_701068.2| PREDICTED: hypothetical protein, partial [Danio rerio]
FM169360	2366	M028--C6_044	562	unknown	ref|XP_001340537.1| PREDICTED: hypothetical protein [Danio rerio]
FM169361	112	M088--F1_005	562	known	gb|EDL96690.1| ribophorin II, isoform CRA_a [Rattus norvegicus]
FM169363	2410	M058--G9_067	562	unknown	ref|XP_687466.2| PREDICTED: hypothetical protein [Danio rerio]
FM169365	402	M072--D8_058	562	unknown	ref|XP_644438.1| hypothetical protein DDBDRAFT_0217235 [Dictyostelium discoideum AX4]
FM169366	1126	M042--H1_001	562	unknown	emb|CAF94610.1| unnamed protein product [Tetraodon nigroviridis]
FM169367	1730	M062--C10_076	562	unknown	ref|XP_001255043.1| PREDICTED: hypothetical protein [Bos taurus]
FM169375	1622	M066--D8_058	562	unknown	ref|XP_700857.1| PREDICTED: hypothetical protein [Danio rerio]
FM169392	1031	m014--E9_071	562	unknown	emb|CAF98500.1| unnamed protein product [Tetraodon nigroviridis]
FM169393	2929	M051--A7_063	562	known	gb|EDL34342.1| coiled-coil domain containing 46, isoform CRA_a [Mus musculus]
FM169394	877	M053--F6_038	562	unknown	emb|CAG07528.1| unnamed protein product [Tetraodon nigroviridis]
FM169400	2668	M074--F1_005	561	known	ref|XP_001345929.1| PREDICTED: similar to PDZ and LIM domain 7, partial [Danio rerio]
FM169401	2865	M075--B3_029	561	unknown	emb|CAG09235.1| unnamed protein product [Tetraodon nigroviridis]
FM169406	2642	M075--E6_040	561	unknown	emb|CAG03642.1| unnamed protein product [Tetraodon nigroviridis]
FM169410	4	M027--E8_056	561	unknown	ref|XP_696041.2| PREDICTED: hypothetical protein [Danio rerio]
FM169417	3174	M029--F8_054	561	unknown	emb|CAG02036.1| unnamed protein product [Tetraodon nigroviridis]
FM169423	1862	M025--B6_046	561	known	ref|NP_192882.1| hydroxyproline-rich glycoprotein family protein [Arabidopsis
FM169424	570	M088--B9_077	561	unknown	emb|CAF95542.1| unnamed protein product [Tetraodon nigroviridis]
FM169433	1927	M056--C4_028	561	unknown	gb|AAI33102.1| LOC568678 protein [Danio rerio]
FM169437	691	M045--G3_019	561	unknown	emb|CAF87120.1| unnamed protein product [Tetraodon nigroviridis]
FM169444	870	M039--G5_035	561	unknown	emb|CAF91958.1| unnamed protein product [Tetraodon nigroviridis]
FM169447	1347	M063--F11_085	560	known	ref|XP_001331862.1| PREDICTED: similar to ATPase, Class V, type 10A, [Danio rerio]
FM169448	858	M062--F12_086	560	unknown	emb|CAG03091.1| unnamed protein product [Tetraodon nigroviridis]
FM169449	3218	M062--C12_092	560	unknown	emb|CAG02961.1| unnamed protein product [Tetraodon nigroviridis]
FM169451	98	M089--D6_042	560	known	ref|XP_684070.2| PREDICTED: similar to myosin IXB, [Danio rerio]
FM169459	2754	M050--H3_017	560	known	emb|CAK03623.1| novel protein similar to vertebrate microtubule-actin crosslinking
FM169461	2037	m012--D10_074	560	known	ref|NP_001038675.1| xeroderma pigmentosum, complementation group C [Danio rerio]
FM169463	3607	M011--B1_013	560	unknown	emb|CAG04897.1| unnamed protein product [Tetraodon nigroviridis]
FM169471	1779	M083--G12_084	560	unknown	emb|CAG04929.1| unnamed protein product [Tetraodon nigroviridis]
FM169475	3280	M053--F11_085	560	unknown	ref|ZP_00531443.1| hypothetical protein Cphamn1DRAFT_2669 [Chlorobium phaeobacteroides
FM169476	3016	M036--E5_039	560	unknown	ref|NP_001073537.1| hypothetical protein LOC790922 [Danio rerio]
FM169481	1739	M055--D3_025	560	unknown	emb|CAG09544.1| unnamed protein product [Tetraodon nigroviridis]
FM169493	1411	M021--E4_024	559	unknown	emb|CAF94245.1| unnamed protein product [Tetraodon nigroviridis]
FM169497	810	M038--G8_052	559	unknown	emb|CAF92910.1| unnamed protein product [Tetraodon nigroviridis]
FM169501	1530	M049--C12_092	559	unknown	ref|NP_001032659.1| hypothetical protein LOC641572 [Danio rerio]
FM169504	837	M038--A11_095	559	unknown	ref|XP_001641946.1| predicted protein [Nematostella vectensis]
FM169506	995	M053--C5_043	559	unknown	emb|CAK04598.1| novel protein (zgc:55668) [Danio rerio]
FM169507	694	m013--E8_056	559	unknown	emb|CAG05770.1| unnamed protein product [Tetraodon nigroviridis]
FM169510	2733	M073--B6_046	559	unknown	ref|NP_001073305.1| hypothetical protein LOC555775 [Danio rerio]
FM169514	3162	M048--C4_028	559	unknown	emb|CAF94243.1| unnamed protein product [Tetraodon nigroviridis]
FM169516	1041	M046--E4_024	559	unknown	gb|AAI55665.1| Unknown (protein for IMAGE:7257811) [Danio rerio]
FM169517	2805	M046--C8_060	559	unknown	gb|EDP38806.1| conserved hypothetical protein [Brugia malayi]
FM169519	2155	M086--G8_052	559	unknown	emb|CAG05108.1| unnamed protein product [Tetraodon nigroviridis]
FM169520	3636	M048--C12_092	559	unknown	emb|CAF99968.1| unnamed protein product [Tetraodon nigroviridis]
FM169521	274	M079--C9_075	559	unknown	emb|CAF96846.1| unnamed protein product [Tetraodon nigroviridis]
FM169523	2072	M034--F6_038	559	unknown	ref|XP_683411.2| PREDICTED: hypothetical protein [Danio rerio]
FM169529	1498	M088--C8_060	559	unknown	emb|CAF95488.1| unnamed protein product [Tetraodon nigroviridis]
FM169532	1916	M091--A5_047	559	unknown	emb|CAG08507.1| unnamed protein product [Tetraodon nigroviridis]
FM169536	2137	M067--B1_013	558	unknown	emb|CAG00391.1| unnamed protein product [Tetraodon nigroviridis]
FM169545	3335	M028--G9_067	558	known	gb|AAI55125.1| Arl6ip2 protein [Danio rerio]
FM169548	1511	M089--H12_082	558	unknown	emb|CAG04708.1| unnamed protein product [Tetraodon nigroviridis]
FM169553	483	M020--G3_019	558	unknown	ref|XP_001341232.1| PREDICTED: hypothetical protein [Danio rerio]
FM169556	170	M066--A4_032	558	unknown	emb|CAG00659.1| unnamed protein product [Tetraodon nigroviridis]
FM169557	885	M045--H10_066	558	unknown	emb|CAF92079.1| unnamed protein product [Tetraodon nigroviridis]
FM169559	1953	M041--A9_079	558	known	ref|XP_691235.1| PREDICTED: similar to heparan N-deacetylase/N-sulfotransferase-2
FM169565	260	M055--G9_067	558	unknown	emb|CAG00446.1| unnamed protein product [Tetraodon nigroviridis]
FM169571	2087	M080--F2_006	558	unknown	emb|CAG12575.1| unnamed protein product [Tetraodon nigroviridis]
FM169576	1134	m008--D3_025	558	unknown	emb|CAF90489.1| unnamed protein product [Tetraodon nigroviridis]
FM169580	1558	M057--A10_080	557	unknown	emb|CAF98271.1| unnamed protein product [Tetraodon nigroviridis]
FM169586	388	M028--D8_058	557	unknown	gb|EDQ57291.1| predicted protein [Physcomitrella patens subsp. patens]
FM169591	1835	M060--D9_073	557	unknown	ref|NP_001057663.1| Os06g0486000 [Oryza sativa (japonica cultivar-group)]
FM169592	977	M090--H2_002	557	known	emb|CAN88231.1| novel protein similar to human and mouse zinc finger, FYVE domain, Smad anchor for receptor activation
FM169595	943	M070--G5_035	557	unknown	emb|CAG01084.1| unnamed protein product [Tetraodon nigroviridis]
FM169606	2880	M058--E11_087	557	known	ref|XP_001131075.1| PREDICTED: similar to Keratin-associated protein 5-4
FM169608	1623	M029--F2_006	557	unknown	ref|NP_001025237.1| hypothetical protein LOC324781 [Danio rerio]
FM169616	1858	M052--F6_038	557	unknown	ref|XP_001620865.1| hypothetical protein NEMVEDRAFT_v1g146825 [Nematostella vectensis]
FM169617	2487	M061--C12_092	556	known	ref|XP_691215.2| PREDICTED: similar to ubiquitin specific peptidase 7 (herpes
FM169627	3429	M057--C8_060	556	known	gb|EAW57596.1| AP1 gamma subunit binding protein 1, isoform CRA_c [Homo sapiens]
FM169630	2255	M053--G7_051	556	unknown	emb|CAG03126.1| unnamed protein product [Tetraodon nigroviridis]
FM169631	267	M050--E10_072	556	known	gb|EDL19995.1| mCG129542, isoform CRA_a [Mus musculus]
FM169632	464	M081--C11_091	556	unknown	gb|EDM00095.1| rCG35995 [Rattus norvegicus]
FM169634	1786	M026--A3_031	556	unknown	ref|XP_695283.2| PREDICTED: si:ch211-242b18.1 [Danio rerio]
FM169636	1868	M069--F9_069	556	unknown	dbj|BAC87052.1| unnamed protein product [Homo sapiens]
FM169638	1942	M062--D9_073	556	unknown	emb|CAG13224.1| unnamed protein product [Tetraodon nigroviridis]
FM169639	2606	M016--H7_049	556	unknown	emb|CAG00389.1| unnamed protein product [Tetraodon nigroviridis]
FM169641	3505	M047--A8_064	556	unknown	emb|CAF89010.1| unnamed protein product [Tetraodon nigroviridis]
FM169650	3561	M017--A4_032	556	known	ref|XP_699690.2| PREDICTED: similar to ral guanine nucleotide dissociation
FM169658	342	M016--G9_067	556	known	ref|NP_991101.1| rp42 homolog [Danio rerio]
FM169659	1714	M049--F4_022	556	unknown	emb|CAI20958.1| novel protein [Danio rerio]
FM169661	2040	M032--E8_056	556	unknown	emb|CAF97793.1| unnamed protein product [Tetraodon nigroviridis]
FM169663	1374	M038--D8_058	556	known	ref|NP_955895.1| fumarylacetoacetate hydrolase (fumarylacetoacetase) [Danio rerio]
FM169667	2841	M029--D12_090	555	unknown	emb|CAF90588.1| unnamed protein product [Tetraodon nigroviridis]
FM169674	1536	M018--G2_004	555	known	emb|CAG11831.1| unnamed protein product [Tetraodon nigroviridis]; polyhomeotic 2 protein [Mus musculus]
FM169676	2943	M082--H3_017	555	unknown	emb|CAG10502.1| unnamed protein product [Tetraodon nigroviridis]
FM169678	3415	M071--F10_070	555	unknown	emb|CAG08133.1| unnamed protein product [Tetraodon nigroviridis]
FM169682	459	M076--E4_024	555	unknown	emb|CAF92743.1| unnamed protein product [Tetraodon nigroviridis]
FM169693	1553	M052--H11_081	555	unknown	emb|CAG04740.1| unnamed protein product [Tetraodon nigroviridis]
FM169700	2856	M063--E11_087	555	unknown	gb|AAI34236.1| Unknown (protein for IMAGE:8108969) [Danio rerio]
FM169706	2114	M047--G4_020	554	known	ref|XP_001363073.1| PREDICTED: similar to bromodomain containing 1, isoform 1
FM169709	3081	M016--E10_072	554	unknown	gb|AAI42756.1| Unknown (protein for IMAGE:8153897) [Danio rerio]
FM169710	3390	M061--F3_021	554	unknown	ref|XP_001235049.1| PREDICTED: hypothetical protein [Gallus gallus]
FM169713	3246	M003--B10_078	554	unknown	ref|NP_001107893.1| hypothetical protein LOC560948 [Danio rerio]
FM169715	2414	M035--C6_044	554	known	gb|EDL92285.1| similar to TBC1 domain family, member 8 (with GRAM domain); vascular
FM169719	2573	M087--E4_024	554	known	ref|XP_698609.2| PREDICTED: DEAH (Asp-Glu-Ala-His) box polypeptide 15 [Danio rerio]
FM169724	2992	M044--B10_078	554	known	sp|P11706|IPK1_ANGAN Probable pancreatic secretory proteinase inhibitor (PSTI type)
FM169726	1668	M047--C4_028	554	unknown	emb|CAG02560.1| unnamed protein product [Tetraodon nigroviridis]
FM169729	1615	m007--H12_082	554	unknown	ref|NP_850032.1| unknown protein [Arabidopsis thaliana]
FM169736	844	M050--A6_048	554	unknown	emb|CAG02599.1| unnamed protein product [Tetraodon nigroviridis]
FM169739	3085	M065--G9_067	554	known	ref|NP_571258.1| nuclear receptor subfamily 2, group F, member 2 [Danio rerio]
FM169759	932	M042--F10_070	553	unknown	gb|AAI35049.1| LOC100003267 protein [Danio rerio]
FM169763	840	M047--H4_018	553	unknown	ref|XP_955807.2| hypothetical protein NCU03505 [Neurospora crassa OR74A]
FM169772	2356	M016--A4_032	553	unknown	emb|CAG05860.1| unnamed protein product [Tetraodon nigroviridis]
FM169786	350	M049--E8_056	553	unknown	emb|CAF97847.1| unnamed protein product [Tetraodon nigroviridis]
FM169789	1632	M090--G1_003	553	unknown	ref|XP_001636060.1| predicted protein [Nematostella vectensis]
FM169790	637	M053--B1_013	553	unknown	ref|XP_001342273.1| PREDICTED: hypothetical protein [Danio rerio]
FM169792	2010	M090--C8_060	553	known	ref|XP_416306.2| PREDICTED: similar to winged-helix transcription factor RFX4 [Gallus
FM169796	1130	M018--F5_037	553	known	gb|AAH85669.1| Tbce protein [Danio rerio]
FM169799	1178	M048--B8_062	552	unknown	gb|AAI39635.1| LOC554562 protein [Danio rerio]
FM169802	1679	M035--G1_003	552	unknown	emb|CAF97785.1| unnamed protein product [Tetraodon nigroviridis]
FM169804	2043	M081--A5_047	552	unknown	ref|NP_738153.1| hypothetical protein CE1543 [Corynebacterium efficiens YS-314]
FM169805	2768	M089--G5_035	552	known	ref|XP_863694.1| PREDICTED: similar to sporulation-induced transcript 4-associated
FM169825	23	M041--C11_091	551	unknown	ref|NP_001088736.1| hypothetical protein LOC496000 [Xenopus laevis]
FM169827	1618	M044--E6_040	551	known	ref|NP_991251.1| dyslexia susceptibility 1 candidate 1 [Danio rerio]
FM169834	697	M036--A6_048	551	unknown	emb|CAG12096.1| unnamed protein product [Tetraodon nigroviridis]
FM169842	2866	M092--E4_024	551	known	gb|ABS70748.1| Tax1bp1b [Astatotilapia burtoni]
FM169849	1276	M003--E3_020	551	unknown	ref|XP_001334655.1| PREDICTED: hypothetical protein [Danio rerio]
FM169854	1688	M004--A5_034	551	known	ref|NP_997800.1| MYST histone acetyltransferase 2 [Danio rerio]
FM169855	3620	M080--A9_079	551	known	gb|AAR25676.1| class I helical cytokine receptor member 13 [Tetraodon
FM169856	1387	m010--B12_094	551	unknown	emb|CAF91007.1| unnamed protein product [Tetraodon nigroviridis]
FM169858	5	M032--A2_016	551	unknown	emb|CAF94485.1| unnamed protein product [Tetraodon nigroviridis]
FM169860	2938	M077--E5_039	551	known	ref|NP_001011696.1| transforming acidic coiled coil 1a [Takifugu rubripes]
FM169861	119	M038--C9_075	551	unknown	ref|XP_001379045.1| PREDICTED: hypothetical protein [Monodelphis domestica]
FM169862	2278	M090--B9_077	551	unknown	emb|CAG03797.1| unnamed protein product [Tetraodon nigroviridis]
FM169865	339	m015--D2_010	551	unknown	emb|CAF90283.1| unnamed protein product [Tetraodon nigroviridis]
FM169867	1546	M060--B9_077	551	unknown	emb|CAF95238.1| unnamed protein product [Tetraodon nigroviridis]
FM169868	238	M057--F12_086	551	unknown	ref|NP_001087631.1| MGC81605 protein [Xenopus laevis]
FM169869	3112	M063--B10_078	551	unknown	ref|NP_001108038.1| hypothetical protein LOC100136847 [Danio rerio]
FM169881	3203	M070--E1_007	550	unknown	emb|CAF98150.1| unnamed protein product [Tetraodon nigroviridis]
FM169885	1607	M055--E4_024	550	known	ref|NP_001019557.1| integrin, beta 4 [Danio rerio]
FM169889	1246	M022--C11_091	550	known	gb|EDP36098.1| Histidine-rich glycoprotein precursor, putative [Brugia malayi]
FM169890	2702	M033--D1_009	550	unknown	ref|NP_001025343.1| hypothetical protein LOC563203 [Danio rerio]
FM169895	3457	M019--A12_096	550	unknown	emb|CAF94056.1| unnamed protein product [Tetraodon nigroviridis]
FM169906	1903	M024--A8_064	549	unknown	emb|CAG05848.1| unnamed protein product [Tetraodon nigroviridis]
FM169912	612	M084--F11_085	549	unknown	ref|XP_001520269.1| PREDICTED: hypothetical protein, partial [Ornithorhynchus anatinus]
FM169913	2703	m006--C7_051	549	unknown	emb|CAG07025.1| unnamed protein product [Tetraodon nigroviridis]
FM169917	2695	M091--D11_089	549	known	ref|NP_001002618.1| apolipoprotein A-I binding protein [Danio rerio]
FM169918	1429	M022--A4_032	549	unknown	emb|CAG09717.1| unnamed protein product [Tetraodon nigroviridis]
FM169923	1112	M065--H1_001	549	unknown	emb|CAF96956.1| unnamed protein product [Tetraodon nigroviridis]
FM169925	1761	M083--E5_039	549	unknown	ref|XP_001344739.1| PREDICTED: hypothetical protein [Danio rerio]
FM169931	1606	m007--G10_068	549	unknown	ref|NP_001018530.1| hypothetical protein LOC553723 [Danio rerio]
FM169934	1136	M064--H2_002	549	unknown	ref|XP_691348.2| PREDICTED: hypothetical protein [Danio rerio]
FM169940	828	M047--E3_023	549	unknown	emb|CAF89026.1| unnamed protein product [Tetraodon nigroviridis]
FM169948	2286	M077--D2_010	548	unknown	ref|XP_696266.2| PREDICTED: hypothetical protein [Danio rerio]
FM169949	47	J-.49_052	548	unknown	emb|CAF90322.1| unnamed protein product [Tetraodon nigroviridis]
FM169951	2633	M070--D1_009	548	unknown	emb|CAF96591.1| unnamed protein product [Tetraodon nigroviridis]
FM169953	3095	M087--F4_022	548	known	ref|XP_342841.3| PREDICTED: similar to zinc finger protein 462 [Rattus norvegicus]
FM169959	1932	M089--B9_077	548	known	ref|NP_001098263.1| spindlin protein A [Oryzias latipes]
FM169964	3090	M025--H12_082	548	known	ref|XP_691855.3| PREDICTED: tudor domain containing 9-like [Danio rerio]
FM169968	420	M049--D10_074	548	unknown	emb|CAG11723.1| unnamed protein product [Tetraodon nigroviridis]
FM169972	1465	M004--E12_088	548	unknown	emb|CAG11103.1| unnamed protein product [Tetraodon nigroviridis]
FM169973	2951	m010--C11_091	548	unknown	ref|XP_001598359.1| predicted protein [Sclerotinia sclerotiorum 1980]
FM169974	3110	M071--B11_093	548	unknown	ref|XP_685984.2| PREDICTED: hypothetical protein [Danio rerio]
FM169975	2315	M062--D1_009	548	unknown	emb|CAG02883.1| unnamed protein product [Tetraodon nigroviridis]
FM169989	1832	M050--G9_067	547	known	ref|XP_694530.2| PREDICTED: similar to LAG1 longevity assurance homolog 2 (S.
FM169992	1559	M048--D5_041	547	unknown	emb|CAG10804.1| unnamed protein product [Tetraodon nigroviridis]
FM169993	1349	m009--A2_016	547	unknown	emb|CAG11897.1| unnamed protein product [Tetraodon nigroviridis]
FM169997	3345	M081--F7_053	547	unknown	gb|AAI54479.1| LOC799690 protein [Danio rerio]
FM169998	1408	M071--D4_026	547	known	dbj|BAF94024.1| V-ATPase subunit A [Oreochromis mossambicus]
FM170002	643	m009--E10_072	547	known	gb|AAP83588.1| neuronal-type voltage-gated calcium channel subunit Cav2.2
FM170005	886	M072--D1_009	547	unknown	gb|AAH93437.1| LOC553407 protein [Danio rerio]
FM170011	2935	M067--G11_083	546	known	gb|AAD13771.1| myosin heavy chain [Rana catesbeiana]
FM170015	1635	M086--E11_087	546	unknown	emb|CAG03537.1| unnamed protein product [Tetraodon nigroviridis]
FM170019	2711	M019--H3_017	546	unknown	emb|CAF90595.1| unnamed protein product [Tetraodon nigroviridis]
FM170020	3595	M086--A1_015	546	unknown	emb|CAG12672.1| unnamed protein product [Tetraodon nigroviridis]
FM170023	338	M081--D4_026	546	known	ref|NP_001005924.1| transmembrane protein 56 [Danio rerio]
FM170026	2235	M038--B6_046	546	unknown	emb|CAF93783.1| unnamed protein product [Tetraodon nigroviridis]
FM170029	2304	M029--H6_034	546	unknown	ref|XP_001336973.1| PREDICTED: hypothetical protein [Danio rerio]
FM170035	2513	m012--H5_033	546	known	ref|NP_957176.1| poly A binding protein, cytoplasmic 1 b [Danio rerio]
FM170037	709	m012--B6_046	546	unknown	emb|CAN88195.1| novel protein (zgc:101677) [Danio rerio]
FM170038	1299	M056--F3_021	546	known	ref|NP_001038229.2| betacellulin, epidermal growth factor family member [Danio rerio]
FM170039	1077	M045--D6_042	546	unknown	emb|CAG03179.1| unnamed protein product [Tetraodon nigroviridis]
FM170059	50	M042--B6_046	545	unknown	emb|CAF91123.1| unnamed protein product [Tetraodon nigroviridis]
FM170063	1245	m013--D8_058	545	known	gb|EDP36098.1| Histidine-rich glycoprotein precursor, putative [Brugia malayi]
FM170071	248	M062--A11_095	545	unknown	emb|CAG12090.1| unnamed protein product [Tetraodon nigroviridis]
FM170073	833	M016--F8_054	545	unknown	gb|AAG29834.1|AF308446_1 unknown [Paracoccus pantotrophus]
FM170088	2180	M023--F3_021	545	known	emb|CAD60794.1| novel alpha-type globin [Danio rerio]
FM170089	322	M090--C7_059	544	unknown	emb|CAG00598.1| unnamed protein product [Tetraodon nigroviridis]
FM170090	1355	M039--E10_072	544	unknown	emb|CAF95054.1| unnamed protein product [Tetraodon nigroviridis]
FM170102	266	M025--H5_033	544	unknown	emb|CAF94896.1| unnamed protein product [Tetraodon nigroviridis]
FM170108	3165	m014--A6_048	544	known	gb|AAH92169.1| Pik3c3 protein [Danio rerio]
FM170111	1646	M026--H2_002	544	known	ref|XP_689031.2| PREDICTED: similar to HIV-1 Vpr-binding protein [Danio rerio]
FM170115	2433	M043--D4_026	544	unknown	ref|NP_001070083.1| hypothetical protein LOC767676 [Danio rerio]
FM170125	2350	M068--F12_086	544	unknown	ref|XP_001235049.1| PREDICTED: hypothetical protein [Gallus gallus]
FM170136	1738	M083--H9_065	543	unknown	ref|XP_688578.2| PREDICTED: hypothetical protein [Danio rerio]
FM170139	989	M041--A10_080	543	unknown	emb|CAF93052.1| unnamed protein product [Tetraodon nigroviridis]
FM170156	11	M039--H3_017	542	known	gb|EAW52073.1| diaphanous homolog 3 (Drosophila), isoform CRA_e [Homo sapiens]
FM170165	2105	M034--D8_058	542	known	ref|XP_686619.2| PREDICTED: similar to synaptotagmin-like protein 5 [Danio rerio]
FM170174	1	J-.62_074	542	unknown	ref|NP_001077027.1| hypothetical protein LOC566166 [Danio rerio]
FM170180	397	M033--C3_027	542	unknown	emb|CAG01993.1| unnamed protein product [Tetraodon nigroviridis]
FM170185	2946	M051--F11_085	541	unknown	ref|XP_001641224.1| predicted protein [Nematostella vectensis]
FM170187	2206	M045--F5_037	541	unknown	emb|CAG01684.1| unnamed protein product [Tetraodon nigroviridis]
FM170194	3448	M054--F8_054	541	unknown	emb|CAF93811.1| unnamed protein product [Tetraodon nigroviridis]
FM170195	2804	M084--E10_072	541	known	gb|EDP36850.1| erythrocyte membrane protein 3, putative [Brugia malayi]
FM170199	3622	M029--G8_052	541	known	ref|XP_001200565.1| PREDICTED: similar to putative reverse transcriptase
FM170203	970	M067--H3_017	541	known	gb|AAR12991.1| embryogenesis regulator [Carassius auratus gibelio]
FM170204	3167	M047--C3_027	541	unknown	ref|XP_697644.2| PREDICTED: hypothetical protein [Danio rerio]
FM170210	3064	M064--D11_089	540	unknown	emb|CAG04477.1| unnamed protein product [Tetraodon nigroviridis]
FM170211	1815	M029--A12_096	540	unknown	emb|CAG05547.1| unnamed protein product [Tetraodon nigroviridis]
FM170212	3005	M011--F8_054	540	unknown	ref|XP_001340537.1| PREDICTED: hypothetical protein [Danio rerio]
FM170222	2177	M067--A4_032	540	unknown	emb|CAG02489.1| unnamed protein product [Tetraodon nigroviridis]
FM170228	489	m015--H1_001	540	unknown	ref|XP_001747921.1| predicted protein [Monosiga brevicollis MX1]
FM170232	2887	M028--G11_083	539	unknown	ref|XP_001637582.1| predicted protein [Nematostella vectensis]
FM170237	3443	m014--E6_040	539	known	emb|CAM16455.1| novel protein similar to vertebrate (PIWIL2) [Danio rerio]
FM170252	619	M055--G11_083	539	known	ref|NP_999939.1| tetraspanin 7 [Danio rerio]
FM170255	1256	M042--A9_079	538	known	ref|XP_001473232.1| PREDICTED: similar to Keratin associated protein 10-4 [Mus
FM170258	250	M080--B1_013	538	unknown	emb|CAG10475.1| unnamed protein product [Tetraodon nigroviridis]
FM170267	203	m013--C7_059	538	unknown	ref|NP_001007432.1| hypothetical protein LOC492790 [Danio rerio]
FM170270	2629	M027--D1_009	538	unknown	emb|CAG05293.1| unnamed protein product [Tetraodon nigroviridis]
FM170277	1678	M090--H4_018	538	known	sp|Q9C0B9|ZCHC2_HUMAN Zinc finger CCHC domain-containing protein 2
FM170280	3326	M047--H5_033	538	known	gb|ABD51443.1| A1L [Squirrelpox virus]
FM170283	1400	M048--H11_081	538	unknown	emb|CAG13530.1| unnamed protein product [Tetraodon nigroviridis]
FM170287	782	m010--F5_037	537	unknown	ref|XP_001628821.1| predicted protein [Nematostella vectensis]
FM170299	211	M045--H12_082	537	known	ref|NP_001032787.1| sorting nexin 2 [Danio rerio]
FM170301	3501	M034--G2_004	537	known	gb|ABO14980.1| CCL4-like chemokine [Salmo salar]
FM170310	1049	m009--A11_095	537	unknown	ref|NP_001071253.1| hypothetical protein LOC777738 [Danio rerio]
FM170311	1049	M043--G10_068	537	known	emb|CAG05033.1| unnamed protein product [Tetraodon nigroviridis]; PTEN [Takifugu rubripes]
FM170312	2625	M034--G7_051	537	unknown	ref|XP_695938.2| PREDICTED: similar to KIAA1333 [Danio rerio]
FM170313	3222	M067--H2_002	537	known	ref|NP_001014311.1| eukaryotic translation initiation factor 4, gamma 2a [Danio rerio]
FM170316	1360	M048--H9_065	536	unknown	emb|CAF96161.1| unnamed protein product [Tetraodon nigroviridis]
FM170321	1652	M047--E12_088	536	known	dbj|BAE44277.1| hoxC3a [Oryzias latipes]
FM170333	42	M086--A2_016	535	unknown	emb|CAG04924.1| unnamed protein product [Tetraodon nigroviridis]
FM170343	1229	M033--E12_088	535	unknown	emb|CAG04755.1| unnamed protein product [Tetraodon nigroviridis]
FM170359	3422	M061--F12_086	534	known	ref|XP_691464.2| PREDICTED: similar to carboxypeptidase D [Danio rerio]
FM170366	421	M028--E1_007	534	known	ref|NP_001106665.1| toll-like receptor adaptor molecule [Takifugu rubripes]
FM170375	291	M077--E8_056	534	unknown	ref|XP_693729.2| PREDICTED: hypothetical protein [Danio rerio]
FM170391	1662	M073--D8_058	533	known	ref|NP_001003847.1| Tho2 [Danio rerio]
FM170396	720	M071--H4_018	533	unknown	ref|NP_001038762.1| hypothetical protein LOC692331 [Danio rerio]
FM170401	1368	M062--H6_034	533	unknown	ref|XP_685737.2| PREDICTED: hypothetical protein [Danio rerio]
FM170408	813	M080--D12_090	532	unknown	ref|NP_998170.1| hypothetical protein LOC406278 [Danio rerio]
FM170411	2896	M062--A7_063	532	unknown	emb|CAG11014.1| unnamed protein product [Tetraodon nigroviridis]
FM170412	2623	M016--B12_094	532	unknown	emb|CAF95193.1| unnamed protein product [Tetraodon nigroviridis]
FM170413	2656	m015--E9_071	532	unknown	emb|CAG09883.1| unnamed protein product [Tetraodon nigroviridis]
FM170416	362	m013--B1_013	532	unknown	emb|CAF93896.1| unnamed protein product [Tetraodon nigroviridis]
FM170419	3200	m006--E1_003	532	unknown	ref|XP_701217.2| PREDICTED: hypothetical protein [Danio rerio]
FM170429	1643	M025--C8_060	531	unknown	ref|NP_001018495.1| hypothetical protein LOC553598 [Danio rerio]
FM170430	3057	M047--A7_063	531	unknown	emb|CAF90074.1| unnamed protein product [Tetraodon nigroviridis]
FM170440	575	M083--E4_024	531	unknown	emb|CAG01215.1| unnamed protein product [Tetraodon nigroviridis]
FM170445	908	m008--D10_074	530	unknown	ref|NP_001076394.1| si:dkeyp-31e2.1 [Danio rerio]
FM170449	3491	M092--D6_042	530	known	tpe|CAL69070.1| TPA: putative 60S ribosomal protein L27 isoform 1 [Spadella
FM170455	242	M044--A3_031	530	unknown	emb|CAF95613.1| unnamed protein product [Tetraodon nigroviridis]
FM170466	2874	m008--A6_048	529	unknown	emb|CAE62432.1| Hypothetical protein CBG06524 [Caenorhabditis briggsae]
FM170467	1303	M068--D11_089	529	unknown	emb|CAF99212.1| unnamed protein product [Tetraodon nigroviridis]
FM170468	195	m008--E10_072	529	unknown	ref|NP_001020341.1| hypothetical protein LOC573991 [Danio rerio]
FM170469	2339	m015--H5_033	529	unknown	emb|CAF96432.1| unnamed protein product [Tetraodon nigroviridis]
FM170471	404	M020--A8_064	529	unknown	emb|CAG05769.1| unnamed protein product [Tetraodon nigroviridis]
FM170476	31	M031--D8_058	528	unknown	emb|CAF96094.1| unnamed protein product [Tetraodon nigroviridis]
FM170479	2713	M082--C10_076	528	unknown	emb|CAG11849.1| unnamed protein product [Tetraodon nigroviridis]
FM170483	2991	M033--G5_035	528	known	ref|XP_694080.2| PREDICTED: similar to pol polyprotein, partial [Danio rerio]
FM170486	2687	M047--H9_065	528	unknown	emb|CAF92340.1| unnamed protein product [Tetraodon nigroviridis]
FM170491	2721	M090--A10_080	527	unknown	emb|CAF94475.1| unnamed protein product [Tetraodon nigroviridis]
FM170503	1335	M039--F7_053	527	unknown	emb|CAG10564.1| unnamed protein product [Tetraodon nigroviridis]
FM170526	18	M004--E5_036	525	known	gb|AAB96361.1| calcium channel beta3 subunit [Takifugu rubripes]
FM170527	576	M089--B2_014	525	unknown	emb|CAG01902.1| unnamed protein product [Tetraodon nigroviridis]
FM170531	1443	M032--E3_023	525	known	gb|ABD90687.1| bone morphogenetic protein 1 [Danio rerio]
FM170533	688	M090--B7_061	525	unknown	gb|AAI52079.1| Zgc:153079 protein [Danio rerio]
FM170536	1243	M060--D12_090	525	known	ref|NP_042981.1| U88 [Human herpesvirus 6A]
FM170560	2074	M066--G8_052	523	known	ref|XP_001508736.1| PREDICTED: similar to DCN1, defective in cullin neddylation 1,
FM170569	2488	M039--G8_052	522	known	ref|XP_001368590.1| PREDICTED: similar to tousled-like kinase 2, isoform 2 [Monodelphis
FM170576	1026	M062--B3_029	522	unknown	emb|CAG04502.1| unnamed protein product [Tetraodon nigroviridis]
FM170584	633	M003--F6_048	521	known	ref|XP_001232431.1| PREDICTED: similar to p87 phosphoinositide 3-kinase gamma adapter
FM170588	1919	M057--D4_026	521	unknown	emb|CAG09661.1| unnamed protein product [Tetraodon nigroviridis]
FM170595	2657	M053--C3_027	521	known	ref|XP_001203881.1| PREDICTED: similar to transposase [Strongylocentrotus purpuratus]
FM170606	681	M072--F9_069	520	known	emb|CAN88378.1| novel protein containing a tubulin-tyrosine ligase family domain
FM170610	1909	M068--F10_070	520	unknown	ref|NP_001077307.1| hypothetical protein LOC564707 [Danio rerio]
FM170620	873	M044--E8_056	519	unknown	ref|XP_690782.2| PREDICTED: hypothetical protein [Danio rerio]
FM170622	3210	m010--D2_010	519	unknown	ref|XP_001342191.1| PREDICTED: hypothetical protein [Danio rerio]
FM170627	44	M056--F4_022	518	known	sp|Q5RDX4|ATAD2_PONPY ATPase family AAA domain-containing protein 2
FM170634	1201	M071--G3_019	517	unknown	gb|AAH98606.1| Unknown (protein for IMAGE:7406354) [Danio rerio]
FM170644	2359	M037--D2_010	516	unknown	gb|AAH90763.1| Im:7138629 protein [Danio rerio]
FM170645	463	M078--A8_064	516	unknown	gb|EDM00095.1| rCG35995 [Rattus norvegicus]
FM170646	832	M072--E12_088	516	known	ref|XP_685893.2| PREDICTED: similar to RAPGEF2 protein [Danio rerio]
FM170647	2993	M052--F2_006	516	unknown	gb|AAI42826.1| Unknown (protein for IMAGE:7434421) [Danio rerio]
FM170651	3509	J-.46_058	516	known	dbj|BAB60722.1| Na,K-ATPase alpha subunit 3 [Carassius auratus]
FM170652	2928	M021--E11_087	515	known	ref|XP_001500239.1| PREDICTED: similar to Kinesin-like protein KIF3B (Microtubule plus
FM170655	127	M023--D2_010	515	unknown	emb|CAF96146.1| unnamed protein product [Tetraodon nigroviridis]
FM170663	1000	M055--A10_080	515	known	gb|AAO15004.1| sorting nexin 13 [Takifugu rubripes]
FM170681	1437	m008--D11_089	513	unknown	emb|CAF96614.1| unnamed protein product [Tetraodon nigroviridis]
FM170693	1598	M074--A12_096	512	known	ref|XP_001336723.1| PREDICTED: similar to haploid germ cell-specific nuclear protein
FM170696	245	M029--E7_055	512	unknown	emb|CAG04848.1| unnamed protein product [Tetraodon nigroviridis]
FM170697	2728	m006--H8_073	512	unknown	emb|CAG09182.1| unnamed protein product [Tetraodon nigroviridis]
FM170709	2276	M004--H6_057	511	unknown	emb|CAG05669.1| unnamed protein product [Tetraodon nigroviridis]
FM170713	2358	M039--F6_038	510	unknown	gb|AAH90763.1| Im:7138629 protein [Danio rerio]
FM170716	3245	M056--H1_001	510	unknown	ref|XP_001345268.1| PREDICTED: hypothetical protein [Danio rerio]
FM170717	2799	J-.15_019	510	unknown	ref|XP_001514064.1| PREDICTED: hypothetical protein [Ornithorhynchus anatinus]
FM170733	820	M065--F8_054	508	unknown	ref|XP_001621761.1| hypothetical protein NEMVEDRAFT_v1g221603 [Nematostella vectensis]
FM170735	2950	M074--G6_036	508	known	gb|EDL30010.1| mCG12955, isoform CRA_b [Mus musculus]; stathmin [Oreochromis mossambicus]
FM170737	1602	m012--H10_066	508	unknown	emb|CAG10769.1| unnamed protein product [Tetraodon nigroviridis]
FM170746	1705	M082--B8_062	507	unknown	ref|NP_001106441.1| hypothetical protein LOC100127615 [Xenopus tropicalis]
FM170747	3293	m014--F5_037	507	unknown	emb|CAG06735.1| unnamed protein product [Tetraodon nigroviridis]
FM170764	2560	M060--G6_036	505	known	ref|NP_001007119.1| helentron 4 helitron-like transposon replicase/helicase/endonuclease
FM170770	140	M082--G11_083	505	unknown	ref|XP_001409716.1| hypothetical protein MGG_12531 [Magnaporthe grisea 70-15]
FM170774	1011	M039--B3_029	505	unknown	emb|CAG04726.1| unnamed protein product [Tetraodon nigroviridis]
FM170779	566	M070--C11_091	505	known	ref|XP_701262.2| PREDICTED: similar to zona pellucida glycoprotein ZPB [Danio rerio]
FM170780	1861	M023--D10_074	504	known	ref|XP_001364406.1| PREDICTED: similar to involucrin repeat protein, putative
FM170797	1912	M005--H11_081	503	unknown	emb|CAF94990.1| unnamed protein product [Tetraodon nigroviridis]
FM170798	1280	M057--B1_013	503	unknown	emb|CAF99918.1| unnamed protein product [Tetraodon nigroviridis]
FM170799	2930	m006--B5_042	503	unknown	emb|CAG02211.1| unnamed protein product [Tetraodon nigroviridis]
FM170802	2939	M041--H2_002	502	unknown	emb|CAG00825.1| unnamed protein product [Tetraodon nigroviridis]
FM170804	3029	M032--G9_067	502	unknown	ref|XP_694355.1| PREDICTED: hypothetical protein [Danio rerio]
FM170809	82	M048--H7_049	502	unknown	ref|XP_789842.2| PREDICTED: hypothetical protein [Strongylocentrotus purpuratus]
FM170812	3221	M067--F4_022	502	unknown	ref|NP_001088801.1| hypothetical protein LOC496069 [Xenopus laevis]
FM170821	3152	M003--C5_035	501	unknown	emb|CAG04437.1| unnamed protein product [Tetraodon nigroviridis]
FM170829	2407	M004--D4_031	501	unknown	emb|CAF90887.1| unnamed protein product [Tetraodon nigroviridis]
FM170838	2663	M030--B3_029	500	known	ref|XP_001336767.1| PREDICTED: similar to transposase [Danio rerio]
FM170853	174	m008--H7_049	498	known	sp|O93279|A4_FUGRU Amyloid beta A4 protein precursor (APP) (ABPP) (Alzheimer disease
FM170854	3026	M080--D10_074	498	unknown	ref|XP_689968.2| PREDICTED: similar to LReO_3 [Danio rerio]
FM170863	862	M059--C1_011	497	unknown	emb|CAG02143.1| unnamed protein product [Tetraodon nigroviridis]
FM170867	2883	M023--E2_008	497	known	ref|NP_651566.1| CG13972 CG13972-PA, isoform A [Drosophila melanogaster]
FM170868	790	M086--G1_003	497	known	gb|EDP36098.1| Histidine-rich glycoprotein precursor, putative [Brugia malayi]
FM170871	1719	M037--C5_043	496	unknown	emb|CAG06088.1| unnamed protein product [Tetraodon nigroviridis]
FM170873	1127	M043--C3_027	496	unknown	emb|CAG11670.1| unnamed protein product [Tetraodon nigroviridis]
FM170874	2421	M035--H11_081	496	unknown	emb|CAG11705.1| unnamed protein product [Tetraodon nigroviridis]
FM170877	1297	m008--A5_047	496	unknown	emb|CAG00678.1| unnamed protein product [Tetraodon nigroviridis]
FM170882	2129	m015--F2_006	496	unknown	emb|CAG07466.1| unnamed protein product [Tetraodon nigroviridis]
FM170889	3322	M042--A7_063	495	known	ref|XP_419418.2| PREDICTED: similar to NY-REN-45 antigen [Gallus gallus]
FM170902	716	M085--C3_027	493	unknown	ref|NP_001093527.1| hypothetical protein LOC796505 [Danio rerio]
FM170904	63	M018--A11_095	493	unknown	emb|CAG00105.1| unnamed protein product [Tetraodon nigroviridis]
FM170907	2945	M066--C3_027	493	unknown	gb|EAT84351.2| hypothetical protein SNOG_08075 [Phaeosphaeria nodorum SN15]
FM170913	3118	M047--F5_037	492	unknown	gb|AAI42906.1| Unknown (protein for IMAGE:8131550) [Danio rerio]
FM170914	272	m006--E9_068	492	unknown	ref|XP_691932.2| PREDICTED: hypothetical protein [Danio rerio]
FM170926	545	m012--H9_065	491	unknown	emb|CAF95735.1| unnamed protein product [Tetraodon nigroviridis]
FM170942	3542	M057--H3_017	488	unknown	ref|XP_699529.2| PREDICTED: hypothetical protein [Danio rerio]
FM170948	2876	M017--H10_066	487	unknown	ref|XP_001637751.1| predicted protein [Nematostella vectensis]
FM170954	1401	M041--G8_052	486	unknown	ref|NP_001017600.1| hypothetical protein LOC550263 [Danio rerio]
FM170961	2561	M016--D12_090	485	unknown	emb|CAF96085.1| unnamed protein product [Tetraodon nigroviridis]
FM170962	654	m012--G2_004	484	unknown	ref|NP_001017774.1| hypothetical protein LOC550471 [Danio rerio]
FM170969	2476	M020--H6_034	483	unknown	emb|CAF92183.1| unnamed protein product [Tetraodon nigroviridis]
FM170977	1382	M073--C10_076	481	unknown	emb|CAF98259.1| unnamed protein product [Tetraodon nigroviridis]
FM170985	1514	M031--E6_040	480	unknown	ref|XP_001368139.1| PREDICTED: hypothetical protein [Monodelphis domestica]
FM170986	825	M057--H9_065	480	known	ref|XP_001121777.1| PREDICTED: similar to spermidine/spermine N1-acetyl
FM170994	2806	M089--E1_007	480	known	ref|XP_001128967.1| PREDICTED: similar to Mediator of DNA damage checkpoint protein 1
FM170995	1520	M078--D3_025	479	known	gb|EDS27720.1| target of rapamycin [Culex pipiens quinquefasciatus]
FM170997	2016	M049--C3_027	479	known	ref|NP_001030148.1| hypothetical protein LOC563147 [Danio rerio]; cAMP-dependent protein kinase catalytic subunit beta [Xenopus laevis]
FM171012	2810	m015--F1_005	476	unknown	ref|XP_001749112.1| predicted protein [Monosiga brevicollis MX1]
FM171026	262	M023--B7_061	475	known	ref|NP_001027904.1| gp91phox protein [Takifugu rubripes]
FM171040	3232	M067--D3_025	473	known	emb|CAM56491.1| opioid receptor, delta 1 [Danio rerio]
FM171047	1364	M069--A5_047	472	known	pdb|2Z6H|A Chain A, Crystal Structure Of Beta-Catenin Armadillo Repeat Region
FM171051	1398	M076--D4_026	472	unknown	ref|XP_420619.2| PREDICTED: hypothetical protein [Gallus gallus]
FM171072	3030	M088--H10_066	469	known	emb|CAN88425.1| family with sequence similarity 40, member A [Danio rerio]
FM171073	1954	m015--H9_065	469	known	dbj|BAD98461.1| RecA homolog Rad51 [Oreochromis niloticus]
FM171074	785	M062--C11_091	469	known	gb|EDP36098.1| Histidine-rich glycoprotein precursor, putative [Brugia malayi]
FM171098	436	M077--B5_045	466	unknown	emb|CAF95914.1| unnamed protein product [Tetraodon nigroviridis]
FM171108	2013	M048--E7_055	465	unknown	emb|CAG09844.1| unnamed protein product [Tetraodon nigroviridis]
FM171114	3406	M055--D12_090	464	known	ref|XP_698710.1| PREDICTED: similar to plasticity-related protein PRG-2 [Danio
FM171119	1715	M055--G6_036	463	unknown	emb|CAG04536.1| unnamed protein product [Tetraodon nigroviridis]
FM171123	800	M090--A5_047	463	unknown	ref|XP_001625066.1| predicted protein [Nematostella vectensis]
FM171125	1841	M011--B2_014	463	unknown	gb|EDP38806.1| conserved hypothetical protein [Brugia malayi]
FM171128	2211	M048--B1_013	463	unknown	ref|XP_421748.2| PREDICTED: hypothetical protein [Gallus gallus]
FM171131	2378	M084--F4_022	462	unknown	emb|CAF95442.1| unnamed protein product [Tetraodon nigroviridis]
FM171140	1630	M053--F2_006	462	known	emb|CAA68837.1| PAX-6 protein [Astyanax mexicanus]
FM171155	2915	M066--F1_005	460	unknown	emb|CAF98853.1| unnamed protein product [Tetraodon nigroviridis]
FM171178	1024	M045--E12_088	458	known	ref|NP_919343.1| ubiquitination factor E4B, UFD2 homolog [Danio rerio]
FM171179	1188	M091--G1_003	458	unknown	emb|CAG08302.1| unnamed protein product [Tetraodon nigroviridis]
FM171188	3546	M034--C4_028	456	known	ref|NP_001007417.1| RUN domain containing 3b [Danio rerio]
FM171196	3459	M075--B7_061	455	known	ref|XP_001076748.1| PREDICTED: similar to lethal (1) G0196 CG14616-PD, isoform D isoform
FM171207	263	M057--E6_040	453	known	ref|XP_001337378.1| PREDICTED: similar to ankyrin repeat domain 6 [Danio rerio]
FM171217	1432	M065--A5_047	452	known	emb|CAM15133.1| zinc finger, MYND domain containing 19 [Danio rerio]
FM171223	309	M092--G8_052	451	known	gb|AAL89669.1|AF411956_10 hydroxymethylglutaryl-CoA lyase [Takifugu rubripes]
FM171226	859	M003--E8_056	451	unknown	emb|CAG05292.1| unnamed protein product [Tetraodon nigroviridis]
FM171228	2317	M017--A2_016	450	known	ref|NP_991125.1| barrier-to-autointegration factor [Danio rerio]
FM171235	839	M017--C10_076	450	unknown	emb|CAF91445.1| unnamed protein product [Tetraodon nigroviridis]
FM171242	216	M082--D4_026	449	unknown	emb|CAF97142.1| unnamed protein product [Tetraodon nigroviridis]
FM171243	2012	M048--G5_035	449	unknown	emb|CAG04362.1| unnamed protein product [Tetraodon nigroviridis]
FM171250	2271	m014--A3_031	448	unknown	emb|CAG12731.1| unnamed protein product [Tetraodon nigroviridis]
FM171251	2801	M025--B12_094	447	unknown	ref|XP_001749112.1| predicted protein [Monosiga brevicollis MX1]
FM171259	1613	M091--A3_031	446	unknown	emb|CAG10277.1| unnamed protein product [Tetraodon nigroviridis]
FM171264	1487	M076--C3_027	445	unknown	gb|AAH74094.1| Zgc:114089 protein [Danio rerio]
FM171283	1624	M049--A8_064	442	unknown	gb|AAI53652.1| Zgc:113385 [Danio rerio]
FM171288	934	M044--D10_074	441	unknown	emb|CAG00675.1| unnamed protein product [Tetraodon nigroviridis]
FM171298	1787	M060--C6_044	439	unknown	emb|CAG04525.1| unnamed protein product [Tetraodon nigroviridis]
FM171305	2248	M089--E9_071	438	unknown	ref|XP_682945.2| PREDICTED: hypothetical protein [Danio rerio]
FM171311	182	M063--G2_004	438	known	ref|NP_956195.1| myomegalin [Danio rerio]
FM171312	3466	M075--D7_057	438	unknown	gb|AAH59675.1| Wu:fd42g01 protein [Danio rerio]
FM171315	780	M004--B11_090	438	unknown	ref|XP_001199851.1| PREDICTED: hypothetical protein, partial [Strongylocentrotus
FM171317	1837	M052--B7_061	437	unknown	gb|EDP38806.1| conserved hypothetical protein [Brugia malayi]
FM171331	3476	M075--G9_067	435	unknown	ref|XP_001341635.1| PREDICTED: hypothetical protein [Danio rerio]
FM171363	792	M066--C8_060	432	known	ref|NP_042981.1| U88 [Human herpesvirus 6A]
FM171392	2800	m009--E5_039	427	unknown	ref|XP_001749112.1| predicted protein [Monosiga brevicollis MX1]
FM171394	729	M057--G11_083	427	unknown	emb|CAG09709.1| unnamed protein product [Tetraodon nigroviridis]
FM171395	791	M068--E6_040	427	unknown	gb|EDP38018.1| Hypothetical 17.1 kDa protein in PUR5 3'region, putative [Brugia
FM171401	2960	M011--G5_035	427	unknown	gb|ABE99655.1| hypothetical protein [Sulfolobus islandicus]
FM171414	460	M050--E7_055	425	unknown	emb|CAF94434.1| unnamed protein product [Tetraodon nigroviridis]
FM171423	286	M082--H12_082	424	unknown	emb|CAF92975.1| unnamed protein product [Tetraodon nigroviridis]
FM171424	3414	M055--D10_074	424	unknown	ref|XP_001341125.1| PREDICTED: hypothetical protein [Danio rerio]
FM171430	1096	M049--D2_010	423	unknown	emb|CAF92417.1| unnamed protein product [Tetraodon nigroviridis]
FM171442	3018	M041--D8_058	422	known	ref|XP_689555.2| PREDICTED: similar to ankyrin repeat domain 11,, partial [Danio
FM171452	1842	M055--H3_017	421	unknown	ref|XP_001763017.1| predicted protein [Physcomitrella patens subsp. patens]
FM171453	424	M081--E11_087	421	unknown	ref|NP_997910.1| hypothetical protein LOC335842 [Danio rerio]
FM171454	1843	M061--B4_030	420	unknown	gb|EDP38806.1| conserved hypothetical protein [Brugia malayi]
FM171463	808	M082--B10_078	419	unknown	ref|XP_001196500.1| PREDICTED: hypothetical protein [Strongylocentrotus purpuratus]
FM171491	1292	M047--E10_072	416	unknown	ref|XP_001363280.1| PREDICTED: hypothetical protein isoform 2 [Monodelphis domestica]
FM171502	799	M053--F5_037	414	unknown	emb|CAF96875.1| unnamed protein product [Tetraodon nigroviridis]
FM171519	2966	M061--E10_072	412	known	gb|AAT68096.1| eukaryotic translation initiation factor 3 subunit 6 [Danio rerio]
FM171520	1427	M079--F1_005	412	unknown	emb|CAG02701.1| unnamed protein product [Tetraodon nigroviridis]
FM171528	1192	M011--B8_062	411	unknown	emb|CAG10819.1| unnamed protein product [Tetraodon nigroviridis]
FM171540	966	M062--G12_084	410	unknown	emb|CAF99294.1| unnamed protein product [Tetraodon nigroviridis]
FM171565	557	M037--C10_076	407	known	emb|CAF98136.1| unnamed protein product [Tetraodon nigroviridis]; polo-like kinase 1 [Drosophila]
FM171576	1566	M021--A1_015	405	known	ref|XP_001515412.1| PREDICTED: similar to KS5 protein [Ornithorhynchus anatinus]
FM171582	887	M034--D7_057	404	unknown	ref|XP_693055.2| PREDICTED: similar to Wu:fi34e04 protein, partial [Danio rerio]
FM171596	801	M018--B6_046	402	known	ref|XP_001196886.1| PREDICTED: similar to putative cell wall protein FLO11p
FM171597	3301	M086--E6_040	402	known	ref|XP_001498274.1| PREDICTED: similar to splicing factor 3a, subunit 1, 120kDa isoform 1
FM171601	2640	m006--H4_041	401	unknown	emb|CAG08403.1| unnamed protein product [Tetraodon nigroviridis]
FM171625	806	M087--D9_073	398	unknown	ref|XP_001749112.1| predicted protein [Monosiga brevicollis MX1]
FM171640	1872	M081--H3_017	396	unknown	emb|CAF90550.1| unnamed protein product [Tetraodon nigroviridis]
FM171662	2732	M085--B8_062	394	known	ref|NP_001098264.1| spindlin protein B [Oryzias latipes]
FM171677	1855	M029--D2_010	391	unknown	gb|EDP38806.1| conserved hypothetical protein [Brugia malayi]
FM171681	3336	M033--B11_093	391	unknown	emb|CAG12303.1| unnamed protein product [Tetraodon nigroviridis]
FM171700	918	m014--A7_063	388	unknown	emb|CAG06356.1| unnamed protein product [Tetraodon nigroviridis]
FM171708	1721	M041--E7_055	387	known	ref|XP_001519275.1| PREDICTED: similar to triple functional domain (PTPRF interacting)
FM171712	2580	M028--B5_045	387	unknown	ref|XP_001341083.1| PREDICTED: hypothetical protein [Danio rerio]
FM171713	2428	M051--B9_077	386	unknown	emb|CAG11431.1| unnamed protein product [Tetraodon nigroviridis]
FM171741	1859	M028--G5_035	382	unknown	ref|XP_001637423.1| predicted protein [Nematostella vectensis]
FM171745	1945	M089--F11_085	382	known	ref|XP_689704.1| PREDICTED: similar to potassium channel TWIK-1 [Danio rerio]
FM171779	2932	M022--E2_008	377	known	ref|NP_998116.1| neurofibromin 2 (bilateral acoustic neuroma) [Danio rerio]
FM171781	1061	M057--B8_062	377	unknown	emb|CAG02474.1| unnamed protein product [Tetraodon nigroviridis]
FM171785	1532	M057--C2_012	375	unknown	emb|CAG09217.1| unnamed protein product [Tetraodon nigroviridis]
FM171798	696	M042--H2_002	374	unknown	emb|CAG06386.1| unnamed protein product [Tetraodon nigroviridis]
FM171816	1313	J-.81_084	371	unknown	ref|NP_991193.1| hypothetical protein LOC402926 [Danio rerio]
FM171862	1836	M086--G10_068	367	unknown	gb|EDP38806.1| conserved hypothetical protein [Brugia malayi]
FM171867	1894	M071--H10_066	366	unknown	ref|NP_001020673.1| hypothetical protein LOC558711 [Danio rerio]
[truncated: 61 more rows]
