# Supplementary material for: 3640 Unique EST Clusters from the Medaka Testis and Their Potential Use for Identifying Conserved Testicular Gene Expression in Fish and Mammals
Source: PLoS One. 2008 Dec 23;3(12):e3915. doi: 10.1371/journal.pone.0003915 (PMC2603314; doi:10.1371/journal.pone.0003915)
Supplement: Table S5 — List of 48 unigenes which have mRNA sequences in the unigene database. (0.02 MB XLS) [file pone.0003915.s005.xls]

## Sheet: Sheet1
Table S5. List of 48 unigenes which have mRNA sequences in the unigene database.
(Note: A python program was used to retrieve information for 1034 Unigenes listed in Table S2 from NCBI. For each unigene cluster, the section 'Sequences' was screened for mRNA seqeunce information and mRNA sequence information (e.g id number, annotation, complete cds or not) was retrieved and analyzed. For 1034 unigenes, only 48 of them have mRNA sequences information available in the unigene da…
Unigene number	Gene ID	Gene annotation	Complete cDNA sequence
Ola.5138	AB041646.1	Oryzias latipes yb1 mRNA for Y-box binding protein, complete cds	TRUE
Ola.9869	AB183298.1	Oryzias latipes gata-2 mRNA for transcription factor GATA-2, complete cds	TRUE
Ola.18	AF128812.1	Oryzias latipes ZPC domain containing protein 4 mRNA, complete cds	TRUE
Ola.19377	EF535803.1	Oryzias latipes luteinizing hormone receptor mRNA, partial cds	FALSE
Ola.9867	AF319994.1	Oryzias latipes strain Carbio DMRT1 mRNA, complete cds	TRUE
Ola.8948	DQ139955.1	Oryzias latipes protein O-fucosyltransferase 2 (pofut2) mRNA, partial cds	FALSE
Ola.12570	EF537027.1	Oryzias latipes chromobox homolog 2 (CBX2) mRNA, complete cds	TRUE
Ola.171	AB079121.1	Oryzias latipes Tra2a mRNA for transformer-2a, complete cds	TRUE
Ola.170	AB079122.1	Oryzias latipes Tra2b mRNA for transformer-2b, complete cds	TRUE
Ola.10259	NM_001104762.1	Oryzias latipes heat shock protein 10 (hsp10), mRNA	FALSE
Ola.19476	AB064320.1	Oryzias latipes Ol-vit1 mRNA for vitellogenin 1, complete cds	TRUE
Ola.6379	AB111912.1	Oryzias latipes OlGPCPR-gamma mRNA for G protein coupled progestin receptor gamma, complete cds	TRUE
Ola.100	AB080117.1	Oryzias latipes Gb mRNA for embryonic alpha-type globin, complete cds	TRUE
Ola.3945	AB025575.1	Oryzias latipes Orla C3-1 mRNA, complete cds	TRUE
Ola.113	AB070901.1	Oryzias latipes mRNA for estrogen receptor beta, complete cds	TRUE
Ola.9859	AB214971.1	Oryzias latipes amh mRNA for anti-mullerian hormone, complete cds	TRUE
Ola.9825	AB185849.1	Oryzias latipes timp-2a mRNA for tissue inhibitor of metalloproteinase-2a, complete cds	TRUE
Ola.15457	AY512892.1	Oryzias latipes class III alcohol dehydrogenase (ADH5) mRNA, complete cds	TRUE
Ola.18104	AB256935.1	Oryzias latipes mMYHC2 mRNA for myosin heavy chain, partial cds	FALSE
Ola.19981	EU048549.1	Oryzias latipes diencephalon/mesencephalon homeobox 1 isoform Mbx-L mRNA, complete cds	TRUE
Ola.9651	EF535802.1	Oryzias latipes heat shock 70kDa protein 2 isoform mRNA, partial cds	FALSE
Ola.20	AF128810.1	Oryzias latipes ZPC domain containing protein 2 mRNA, partial cds	FALSE
Ola.9870	NM_001104771.1	Oryzias latipes alpha 2,6 sialyltransferase I (siat1), mRNA	FALSE
Ola.9871	NM_001104772.1	Oryzias latipes alpha 2,6 sialyltransferase II (siat2), mRNA	FALSE
Ola.24	AB026955.1	Oryzias latipes mRNA for HOXC4A, complete cds	TRUE
Ola.19383	EF544136.1	Oryzias latipes estrogen-related receptor gamma type 2 mRNA, complete cds	TRUE
Ola.161	AB025577.1	Oryzias latipes Orla C4 mRNA, complete cds	TRUE
Ola.9856	AJ890842.1	Oryzias latipes mRNA for beta-3-glucoronyltransferase-S (b3gat2 gene)	FALSE
Ola.85	D87122.1	Oryzias latipes mRNA for Cytochrome P-450c17S, complete cds	TRUE
Ola.5555	EU159462.1	Oryzias latipes 20-beta-hydroxysteroid dehydrogenase (20bHSD) mRNA, complete cds	TRUE
Ola.18482	EF537018.1	Oryzias latipes steroid-5-alpha-reductase alpha polypeptide 1 (SRD5A1) mRNA, partial cds	FALSE
Ola.5226	AF128807.1	Oryzias latipes ZPA domain containing protein mRNA, complete cds	TRUE
Ola.2261	AB111385.1	Oryzias latipes GARS-AIRS-GART mRNA for glycinamide ribonucleotide synthetase-aminoimidazole ribonucleotide synthetase-glycinamide ribonucleotide transformylase, partial cds	FALSE
Ola.6382	AB105880.1	Oryzias latipes CYP 11B mRNA for cytochrome P450 11beta, complete cds	TRUE
Ola.12270	NM_001104781.1	Oryzias latipes beta1,4-galactosyltransferase 7 (b4gal-t7), mRNA	FALSE
Ola.16113	AF359587.1	Oryzias latipes aspartyl-tRNA synthetase (DARS) mRNA, partial cds	FALSE
Ola.6028	NM_001104763.1	Oryzias latipes 40S ribosomal protein S24 (rps24), mRNA	FALSE
Ola.8565	AB115699.1	Oryzias latipes SMC1 beta mRNA for meiosis-specific cohesin subunit SMC1 beta, complete cds	TRUE
Ola.506	D10365.1	Oryzias latipes mRNA for calmodulin, partial sequence	FALSE
Ola.8616	NM_001104872.1	Oryzias latipes alpha-2,3-sialyltransferase ST3Gal III (siat6), mRNA	FALSE
Ola.8585	AB072929.1	Oryzias latipes olmt3-mmp mRNA for membrane-type matrix metalloproteinase, complete cds	TRUE
Ola.17550	AB095908.1	Oryzias latipes mRNA for AAC11, partial cds	FALSE
Ola.16641	AB248278.1	Oryzias latipes DEC1b mRNA for bHLH protein DEC1b, complete cds	TRUE
Ola.19494	NM_001104755.1	Oryzias latipes hypothetical protein LOC100049341 (LOC100049341), mRNA	FALSE
Ola.79	AB001741.1	Oryzias latipes mRNA for Gi1 alpha subunit, complete cds	TRUE
Ola.7752	AB092685.1	Oryzias latipes furin mRNA for furin endoprotease, partial cds	FALSE
Ola.177	AB032608.1	Oryzias latipes mRNA for caspase 3B, complete cds	TRUE
Ola.6255	AJ238271.1	Oryzias latipes mRNA for partial ribosomal protein L11	FALSE
